# Supplementary material for: Global determinants of freshwater and marine fish genetic diversity
Source: Nat Commun. 2020 Feb 10;11:692. doi: 10.1038/s41467-020-14409-7 (PMC7010757; doi:10.1038/s41467-020-14409-7)
Supplement: Supplementary file 4 — Source Data [file 41467_2020_14409_MOESM4_ESM.xlsx]

## Sheet: Fig1
Panel b					Panel d
Latitude	Mean Genetic diversity per band	Band Confidence Interval	Sample size		Latitude	Mean Genetic diversity per band	Band Confidence Interval	Sample size
-80	0.00136542	0	< 10		-30	0.0285536	0.00856761	< 10
-70	0.00329754	0.000865862	< 10		-20	0.026192	0.00406692	20 - 40
-60	0.00860576	0.00482232	20-40		-10	0.0360519	0.00450557	20 - 40
-50	0.00317885	0.000768079	20-40		0	0.028656	0.00558936	40 - 60
-40	0.00389018	0.00194177	20-40		10	0.0112654	0.00362061	20 - 40
-30	0.0165792	0.00349046	20 - 40		20	0.0160564	0.00276527	20 - 40
-20	0.0233595	0.00748289	20 - 40		30	0.0123588	0.00187882	20 - 40
-10	0.0252501	0.011835	20 - 40		40	0.0130273	0.00148248	>60
0	0.0126937	0.00311185	20 - 40		50	0.00752774	0.000630778	>60
10	0.0178988	0.00343515	20 - 40		60	0.00473746	0.00397059	< 10
20	0.0180882	0.0029963	40 - 60		70	0.0234191	0.00427792	< 10
30	0.0173769	0.00309246	20 - 40
40	0.00849782	0.00117352	40 - 60
50	0.0060654	0.000676766	>60
60	0.00620239	0.00127782	40 - 60
70	0.016705	0.00843568	20 - 40
80	0.00450786	0.000980318	20 - 40

## Sheet: Fig2
Panel a				Panel c
Genetic diversity per cell	Species diversity per cell			Genetic diversity per cell	Species diversity per cell
0.00819662	17.9333			0.000613497	92.6667
0.00640303	184.25			0.000758895	76.3333
0.000749821	125.5			0.0148262	78.25
0.00345328	8.6			0.00180641	56.5
0.00967406	553.5			0.000766871	96.75
0.00441289	135			0.00262927	124.5
0.0138037	202			0.0118442	341
0.00433699	23.5			0.00235174	104
0.00403175	160.667			0.0148262	209.25
0.00207393	47			0.0184049	81
0.00487922	39.875			0.00408998	200
0.00170648	169.333			0.010864	502
0.00170303	106			0.0202897	178
0.0115242	69.25			0.0191989	77.25
0.00230415	132.625			0.0205231	217
0.003596	88.25			0.00707765	208
0.00345638	48.3			0.0059816	502
0.147929	125.333			0.0171422	177.5
0.00123751	119.5			0.00981764	125
0.00279111	77.875			0.0218945	150.5
0.00249258	53.7			0.00562372	143.25
0.000773432	8.57143			0.0268736	173.75
0.00279808	48.625			0.00383436	175.5
0.00394892	57			0.00868042	354
0.000512033	8			0.0245399	502
0.227566	28.75			0.0162577	502
0.00219638	51.3			0.00448	502
0.0291593	294.5			0.0397312	154.333
0.0435569	297.75			0.0148262	298
0.00203582	43.3			0.0135126	457.5
0.00536544	1055.5			0.00906942	502
0.00310776	178.167			0.0146396	502
0.000775194	39.6			0.0155129	10.2222
0.00318979	488.5			0.0211626	435.25
0.00666681	1103.5			0.0146558	507.5
0.00842694	167.667			0.0138873	502
0.0072081	19.4			0.00923155	502
0.0039955	21.3			0.0163853	502
0.00358423	247.556			0.0097137	502
0.00423283	157.556			0.00444785	502
0.00504734	24.0667			0.00903204	502
0.0183107	764.5			0.00419222	324
0.00808985	546.5			0.00712993	188
0.0033005	139			0.0174559	240.25
0.00263419	138.333			0.0369753	463.75
0.00345118	20.8			0.0196973	532.5
0.0178832	700.25			0.0163431	502
0.00564264	22.7			0.00170416	502
0.00483479	669			0.0148262	502
0.00338652	149.167			0.0151313	502
0.0118196	239.833			0.00703868	521.5
0.00295313	166.5			0.0156442	316.5
0.0223335	213.25			0.00116503	28.25
0.0152232	291.167			0.0124807	180.25
0.0203279	268.25			0.0174131	250.75
0.00298744	63.8333			0.00824244	547.75
0.00274105	271.5			0.0130794	502
0.00364057	293			0.0299599	502
0.0112782	291			0.00649019	515
0.012753	346.667			0.0112016	447.75
0.00671943	204.25			0.0171056	287.25
0.00377568	392.167			0.00903204	207
0.00125604	210.667			0.0110836	149
0.0020856	86.6667			0.0354136	270.25
0.0145835	66.5			0.00534138	491
0.00203947	638			0.00609249	502
0.017331	748.75			0.0146217	502
0.00307758	189			0.00685072	515
0.0175834	244			0.0364595	115
0.015932	484.5			0.0214724	163
0.00684393	529			0.0116319	416.75
0.00306748	1003.25			0.00716623	502
0.00102249	84.5			0.0157029	502
0.000996981	205			0.0132711	521.5
0.00641019	68.6667			0.00824131	207
0.0069979	613.5			0.00799226	46.5
0.0193044	487			0.0265721	126.5
0.00178041	629			0.00306748	132
0.0186435	271.5			0.00908286	262.75
0.00334323	403.5			0.00673529	538.5
0.0157282	968			0.0140781	515
0.00987052	1645.5			0.0133127	287.25
0.00888553	1063			0.00536659	207
0.00697104	366.75			0.0153374	207.667
0.0272789	1340			0.0132064	156.25
0.0141998	648.75			0.00240883	267
0.00437081	117.5			0.00266579	436.75
0.00929875	1180.25			0.00653278	510
0.00583293	701.5			0.00859054	369.75
0.00151012	1405			0.00750388	207
0.0798565	1208.5			0.00509969	207.333
0.0192229	309			0.00826517	149.5
0.00550794	811.5			0.00360051	126
0.0351107	876			0.0106382	207
0.0118373	921.5			0.0864242	2273
0.00243441	273			0.00232931	2476.5
0.00253093	197.5			0.0152872	145.5
0.00650151	1689			0.0187413	212
0.00267641	844.25			0.0055872	207
0.00557615	1087.25			0.0293275	2273
0.0247587	173.75			0.0840087	1288
0.00450391	1749.5			0.0127647	302.5
0.0121472	1550.75			0.00370534	191.5
0.000136333	453.5			0.0101579	216.5
0.00191232	332.25			0.00508681	207
0.0980325	904.5			0.00852982	207.167
0.0106913	1292.5			0.000511247	2273
0.00255859	1573.25			0.0260256	2273
0.0101957	1042.5			0.00039604	1895.5
0.00486417	938.25			0.0890411	2273
0.0115718	537.75			0.000914159	2273
0.00462512	38.8333			0.0488786	2273
0.000914237	66.25			0.0162065	49.3333
0.0104771	92.75			0.0165785	2273
0.00306985	809			0.00149547	2273
0.0184666	526.5			0.00800899	2273
0.0425152	202.75			0.0178425	31
0.0974301	133			0.0507643	2273
0.121135	184.5			0.0190622	6
0.0423279	1352.5			0.0588523	46.25
0.000924926	78.75			0.00931703	552.5
0.00501123	833			0.0192041	1048.5
0.00127812	789			0.0768509	2273
0.00130182	700.5			0.0223884	2273
0.000972317	49			0.0492308	2273
0.00405932	619.333			0.0270463	2345.5
0.0076961	421			0.0112487	318
0.0127155	803.667			0.0848402	699.25
0.00505138	687			0.0158365	1047
0.00220256	685.833			0.015134	1523.75
0.00959417	372.167			0.0140367	2954
0.00191718	140.167			0.0219969	11
0.000766871	88.75			0.0517074	1047
0.00177226	145.25			0.0501251	1047
0.00262927	121.75			0.043477	2477.25
0.000925239	137			0.168714	2273
0.00311661	318.5			0.0261024	2273
0.00829985	1340			0.0395665	797
0.0154033	662.5			0.0645928	1140
0.0022677	161.75			0.00185422	1047
0.00542636	158.333			0.0084093	1047
0.00042604	218.5			0.0121835	1047
0.00127812	164.75			0.0967793	1047
0.00296809	877.25			0.000438212	2273
0.0207047	1068.25			0.000374111	1417.5
0.00218355	565.75			0.000505051	427.5
0.0026551	452.5			0.0146188	173.75
0.00186635	362.667			0.0239692	223.5
0.0156458	304.5			0.0392467	984
0.00224255	59.125			0.0375467	1047
0.00230297	120.333			0.0147185	1047
0.00351079	162			0.0599441	1047
0.000310078	190			0.0243444	1266
0.00391104	154.25			0.0197953	1047
0.0137978	1139.75			0.0427335	2393
0.0182574	910.75			0.0927456	2273
0.00306748	123.5			0.00141414	364
0.00168688	429.5			0.0316691	343.5
0.00406702	616			0.0441845	438
0.00258788	270.333			0.0988984	1109
0.00306748	60.5			0.0109992	1067.5
0.016874	324			0.0161409	1047
0.00471582	228.25			0.0214296	1047
0.00516698	624.5			0.0526094	536
0.00254568	78.25			0.0329704	891.25
0.0206353	239.25			0.0190132	1047
0.0070645	439.25			0.0108185	1047
0.0045942	84.5			0.0273591	1047
0.0508598	689.5			0.0126817	1047
0.014802	471.25			0.0199439	1302.5
0.001671	220.25			0.0930583	828
0.00599731	507			0.0040288	638
0.00812506	247			0.0141242	1135.5
0.0112211	325.75			0.00622772	1086.25
0.00268641	419.167			0.0171163	1164.75
0.00405751	63.375			0.0262075	1204
0.0261936	437.333			0.0168528	862.75
0.00329007	66.8333			0.0168703	782
0.000818331	131			0.0170914	1262.25
0.0283259	332.75			0.0294634	573.5
0.0179283	105			0.0244992	326
0.00321872	55.5556			0.0196867	317
0.00670768	256			0.0142611	308
0.0058712	292			0.0289431	308
0.00157563	155			0.00926672	121.75
0.0109522	224.75			0.0136691	36.5
0.00324413	156.833			0.00302925	73
0.0066745	79.125			0.0323449	222
0.00389246	100			0.0198392	341.75
0.00824932	92.5			0.0776065	323.25
0.00445104	198.833			0.0166766	218
0.0197243	458.75			0.0609118	341.5
0.0161078	343			0.0171931	112.5
0.00219298	182.667			0.038152	40.25
0.00201943	233.5			0.00798235	263
0.000775243	197.167			0.00215054	65.25
0.0106038	408.5			0.087713	321.167
0.0147321	254.5			0.0101048	126
0.000326413	455.25			0.00580686	28.6667
0.00686269	5.4			0.0110471	20.5
0.0048319	20.4			0.023774	22
0.00221183	0.714286			0.0467054	6
0.0130358	84.25			0.0385875	163
0.00178427	442.75			0.00213344	30.3333
0.0196187	16.6			0.00335951	18.5
0.00503353	11.7857			0.00162602	6
0.00128588	691.5			0.0820552	49
0.00316164	264.667			0.00281141	50
0.012271	60.25			0.00408998	50
0.0172809	73.5			0.000619195	59.5
0.0309816	72			0.00153374	61
0.00226889	344.167			0.00230061	66.75
0.0194661	13.8571			0.0020779	37.75
0.00210314	383			0.0393216	396
0.00442261	174.833			0.0043991	71.25
0.0091259	318			0.0142466	354
0.00466805	299.5			0.00304612	82.5
0.00528125	383			0.00870804	60.3333
0.0170057	241.167			0.0165744	18
0.00201228	361.333			0.0113159	87
0.000512821	12.1429			0.0167128	281.5
0.0056265	220			0.00280877	41.75
0.00822304	342			0.00651378	117
0.00535257	299.25			0.000766871	31
0.0297952	155.75			0.0302044	35
0.00127978	271			0.105061	1124.5
0.0100485	87.8333			0.0160278	1150.5
0.000371048	187			0.00892488	127.5
0.00253111	5.21429			0.0089507	108.5
0.00700658	7			0.0163586	1122
0.000566264	142.167			0.00352303	1135.5
0.0294957	23.5			0.00495293	1122
0.0020593	180.75			0.000511247	5.75
0.00193137	115.25			0.00164095	118
0.00186648	142.25			0.00628823	109
0.00251669	155.333			0.121423	1122
0.00956269	147.333			0.00450569	1141.25
0.0308288	383.75			0.00156455	36.5
0.000952328	52.75			0.00154321	120
0.00152881	191.5			0.00672745	121.5
0.00070693	146.833			0.0245399	30.5
0.00770752	125.667			0.019082	1122
0.00665637	188.75			0.00153374	1122
0.002598	187.5			0.00729875	20.6667
0.0339127	152.833			0.00456141	50.5
0.00340041	117.667			0.0132535	145.333
0.0116788	183.25			0.0031939	1122
0.001662	118.25			0.000340832	8.5
0.00245967	194			0.00568542	45.75
0.00819194	177.333			0.00247298	77
0.00704016	36.5			0.0194179	1122
0.0053681	190			0.00869067	1122
0.0035124	198.25			0.0167689	3.25
0.00198793	297.5			0.00507498	41.5
0.00120143	186.75			0.00713243	26
0.0025065	36.3333			0.0185998	1132.25
0.00882543	89.5			0.00232171	27.75
0.000172265	99.5			0.0020194	54
0.00391845	143.667			0.0185317	929
0.000781303	35.8333			0.00672715	185
0.0013049	288			0.00141104	32
0.00747008	367.25			0.00154069	76.75
0.00392015	219.5			0.0208804	59.5
0.00378501	82			0.00017309	30.75
0.000920245	221.75			0.001617	21.5
0.00344074	146.25			0.0253169	28.25
0.00983887	482.25			0.0108823	55.5
0.0029485	470.75			0.00467657	188.5
0.00870339	208.75			0.00110397	41
0.00266932	193.75			0.0105257	94
0.000511247	93.5			0.0190613	70.25
0.00551972	248.25			0.00249233	110.75
0.00165593	75.75			0.0164975	113.25
0.00323564	493.75			0.00328223	173.75
0.0078236	94.75			0.0529809	99
0.00839239	226.5			0.013009	99
0.00178937	46.8333			0.0133299	159.333
0.00692674	801.833			0.00991544	303
0.00238521	302			0.00825908	137.5
0.00669649	131.5			0.0213079	140
0.000797656	49			0.0292013	406.25
0.000826446	330.75			0.00320611	393
0.00820305	832			0.01692	433.5
0.00999923	95.75			0.00436928	109.5
0.00385387	233.75			0.0164148	144
0.00683437	73			0.0268702	393
0.00265688	265			0.000508906	474
0.00253067	233.25			0.00352142	49.5
0.0117428	145			0.0107797	46
0.0144151	584			0.0123226	196.5
0.0043956	234			0.00288892	393
0.00527567	220.25			0.0202074	393
0.00491179	71			0.000975504	393
0.00306748	844.75			0.0071553	417.75
0.0305038	213.75			0.00744119	393
0.00343111	57			0.0378007	274.5
0.0301897	814.75			0.000929169	419.5
0.0116569	519.5			0.0171195	34.75
0.00330485	116.75			0.0123382	275.75
0.0191469	1215			0.000906767	493
0.0237237	780			0.00515463	74.5
0.000794647	990.25			0.00588455	49.75
0.0588437	463.75			0.00190036	145
0.0112065	247			0.027735	42.25
0.0120806	124			0.0178744	118
0.00666667	68.25			0.00180762	165
0.0093094	1848.33			0.00119804	87.75
0.013052	1023.5			0.0026929	95.5
0.021754	302.5			0.0148486	91.75
0.00828893	1524.5			0.00722052	804
0.00228063	1842.5			0.00231125	889.5
0.00200104	45			0.0323688	188.25
0.00306692	1070.5			0.000446735	242
0.00276827	104.167			0.00147303	278
0.0234128	1329.75			0.00321007	118
0.0798631	742			0.01083	728.5
0.00657107	75			0.00772984	946
0.00104623	110			0.0184888	952.75
0.0174005	955.25			0.0576534	972.5
0.0488766	1835			0.0307912	941
0.00231741	76.8333			0.00257937	441
0.000992063	106			0.0274977	142
0.00152672	931			0.0233693	935.167
0.00496335	76.2222			0.0182882	933
0.0127603	923.333			0.026451	933
0.0319631	838			0.0636645	941.333
0.0182653	1164.5			0.00180153	441
0.00637233	98			0.00302809	441
0.0149944	2306			0.00400301	441
0.0177605	1014			0.00209509	245.5
0.0227963	642.5			0.00337812	441
0.00995996	2072.75			0.00926771	28
0.0158136	2273.25			0.00501029	14
0.0190813	506.75			0.000877622	6.5
0.0741651	1851.5			0.0025905	6.75
0.00744333	2354.5			0.00165724	19
0.00805181	1250.75			0.00392772	12.3333
0.0112995	1256.5			0.0038547	125.75
0.00894032	605			0.00025641	33.5
0.0204208	1213.5			0.0305761	53.5
0.00616444	399.5
0.00483392	1476.83
0.0136929	615.5
0.00733445	1266.25
0.00718093	2762
0.015166	2224
0.0140622	1191
0.0127443	1569.75
0.00502412	523.5
0.0216606	3016
0.0716754	2037.5
0.0238851	2211
0.00153374	35.6667
0.142871	1780.5
0.0173189	1721.5
0.00427379	2521.75
0.00887257	1586.5
0.0214109	791.5
0.0197958	1976.5
0.0324262	709.25
0.285679	1900.5
0.011135	2849.5
0.0284129	2573.5
0.00696878	2262.25
0.00709056	2142.5
0.00153374	2893.5
0.00532315	631
0.0174029	2055.5
0.0309022	2053.5
0.00580732	2162.5
0.11273	2341.5
0.0112161	1712
0.0326241	2737.5
0.00202602	2377.25
0.0331015	3545.25
0.0148956	1804.5
0.00657801	751.5
0.0209698	1458.75
0.0273647	2772
0.00800889	2979.5
0.00208302	873
0.0620509	944
0.00422936	1536.25
0.0203476	1304
0.0374571	2455.5
0.00481785	1575.5
0.00226011	19.25
0.0397239	985.5
0.0239587	472
0.0496209	980.75
0.00483344	59.25
0.0757552	784.667
0.00454926	1132
0.0418208	973.5
0.00228894	520.333
0.00234742	707.167
8.49294e-05	90
0.0264321	232.25
0.00217448	531.25
0.0015278	41.3333
0.00362397	48.6667
0.0613459	12.375
0.00280287	2386
0.00200049	851.75
0.00344741	640.25
0.00359631	45.1667
0.00392136	1391.75
0.0131508	7.66667
0.00306748	7.5
0.00383347	39.5
0.000511247	443.25
0.00165863	3254
0.00153374	244.75
0.00179663	718.75
0.000775194	712.5
0.00924618	2716.5
0.014279	1937.5
0.0305201	330.5
0.024306	579.5
0.0115388	2247.25
0.00317437	2774.5
0.00288906	18
0.00354772	685.25
0.00212713	1199.5
0.000764141	1048.25
0.00157856	1785.5
0.041812	1801.25
0.00273983	82.8333
0.00133012	491
0.00230352	466
0.00806193	70.1667
0.000508906	56
0.0089214	56.1667
0.00199387	20.3333
0.00191718	19.7
0.00136542	3.65385
0.00136387	33.4
0.00681952	89.5
0.00127797	40.3
0.00615844	31.6
0.00127106	77
0.00645471	53.8
0.00214155	103.833
0.00661636	17.25
0.00605054	33.8333
0.00068271	14.5
0.00210205	46.6
0.00376055	20.1667
0.00651371	36.7
0.0321342	930.5
0.000999121	18.3333
0.00774505	14.875
0.00255615	12.2
0.00193779	23.1667
0.00478253	26

## Sheet: FIg3
Panel a										Panel c
x (meter)	y (meter)	Mean genetic diversity per cell	Sea surface temperature	Regions	Number of species	Number of sequence				x (meter)	y (meter)	Mean genetic diversity per cell	Temperature	Regions	Number of species
-1.72675e+07	-6.84223e+06	0.00819662	-0.750162	atlantic	14	4.21429				-1.18675e+07	4.95777e+06	0.000613497	9.2677	North_america	3	Number of sequence	Average slope
-1.70675e+07	-5.04223e+06	0.00640303	13.1992	atlantic	3	4.66667				-1.18675e+07	5.35777e+06	0.000758895	7.07479	North_america	2	4.66667	599.353
-1.70675e+07	5.75777e+06	0.000749821	5.46574	atlantic	5	4.4				-1.16675e+07	4.75777e+06	0.0148262	9.66118	North_america	2	3	542.468
-1.68675e+07	-7.04223e+06	0.00345328	-0.714863	atlantic	2	3				-1.14675e+07	4.35777e+06	0.00180641	13.3112	North_america	3	3	403.225
-1.68675e+07	-2.64223e+06	0.00967406	25.4097	atlantic	27	3.55556				-1.14675e+07	4.95777e+06	0.000766871	8.27717	North_america	2	3.33333	605.335
-1.68675e+07	5.75777e+06	0.00441289	5.52023	atlantic	17	5.17647				-1.10675e+07	4.95777e+06	0.00262927	6.4138	North_america	2	3	259.016
-1.68675e+07	6.35777e+06	0.0138037	3.13207	atlantic	2	2.5				-1.02675e+07	4.35777e+06	0.0118442	10.0461	North_america	2	5.5	312.098
-1.68675e+07	6.95777e+06	0.00433699	0.296982	atlantic	8	2.75				-1.00675e+07	3.15777e+06	0.00235174	18.6972	North_america	3	3.5	391.048
-1.66675e+07	5.75777e+06	0.00403175	5.58098	atlantic	6	3.33333				-1.00675e+07	3.95777e+06	0.0148262	14.7972	North_america	2	4.33333	240.583
-1.66675e+07	5.95777e+06	0.00207393	5.00977	atlantic	2	2.5				-9.86753e+06	2.35777e+06	0.0184049	20.0856	North_america	2	3	116.81
-1.66675e+07	6.75777e+06	0.00487922	1.27983	atlantic	7	3				-9.86753e+06	3.35777e+06	0.00408998	18.7263	North_america	2	4	571.888
-1.64675e+07	5.75777e+06	0.00170648	5.67388	atlantic	2	4				-9.86753e+06	4.95777e+06	0.010864	7.90608	North_america	4	3.5	332.847
-1.64675e+07	5.95777e+06	0.00170303	5.08616	atlantic	3	7.33333				-9.66753e+06	2.75777e+06	0.0202897	19.6848	North_america	10	5.25	63.3952
-1.64675e+07	6.75777e+06	0.0115242	1.3349	atlantic	7	2.85714				-9.66753e+06	2.95777e+06	0.0191989	19.5895	North_america	5	9.1	364.095
-1.62675e+07	6.55777e+06	0.00230415	2.16015	atlantic	4	2				-9.66753e+06	3.15777e+06	0.0205231	19.9614	North_america	6	4.8	447.385
-1.62675e+07	6.75777e+06	0.003596	1.37659	atlantic	27	4				-9.66753e+06	3.55777e+06	0.00707765	19.4499	North_america	5	5	400.275
-1.62675e+07	6.95777e+06	0.00345638	0.272962	atlantic	8	3.75				-9.66753e+06	4.95777e+06	0.0059816	8.50275	North_america	2	3.2	69.1896
-1.60675e+07	6.35777e+06	0.147929	3.29446	atlantic	2	3.5				-9.46753e+06	2.55777e+06	0.0171422	20.6765	North_america	7	5	49.3414
-1.60675e+07	6.55777e+06	0.00123751	2.1869	atlantic	5	2.4				-9.46753e+06	2.75777e+06	0.00981764	19.8485	North_america	10	9.71429	461.842
-1.60675e+07	6.75777e+06	0.00279111	1.38449	atlantic	16	4				-9.46753e+06	2.95777e+06	0.0218945	20.0977	North_america	4	12.6	163.662
-1.60675e+07	6.95777e+06	0.00249258	0.264996	atlantic	19	3.73684				-9.46753e+06	3.75777e+06	0.00562372	18.7384	North_america	4	6.25	190.203
-1.60675e+07	7.15777e+06	0.000773432	0	atlantic	4	2.75				-9.26753e+06	2.35777e+06	0.0268736	22.1312	North_america	6	3.25	63.3652
-1.58675e+07	6.55777e+06	0.00279808	2.24116	atlantic	10	2.3				-9.26753e+06	3.95777e+06	0.00383436	17.4866	North_america	2	10.5	352.897
-1.58675e+07	6.95777e+06	0.00394892	0.248498	atlantic	18	2.55556				-9.26753e+06	4.15777e+06	0.00868042	16.0247	North_america	7	2	35.8329
-1.58675e+07	7.15777e+06	0.000512033	0	atlantic	3	2.66667				-9.26753e+06	4.35777e+06	0.0245399	14.3489	North_america	2	7.42857	77.7733
-1.56675e+07	6.55777e+06	0.227566	2.31627	atlantic	2	2				-9.26753e+06	4.55777e+06	0.0162577	12.4396	North_america	5	3.5	53.7686
-1.56675e+07	6.95777e+06	0.00219638	0.219985	atlantic	2	3				-9.26753e+06	4.95777e+06	0.00448	8.63869	North_america	2	2.2	44.5303
-1.54675e+07	-2.64223e+06	0.0291593	25.6087	atlantic	5	2.2				-9.06753e+06	3.75777e+06	0.0397312	18.4408	North_america	3	3.5	44.2204
-1.54675e+07	5.95777e+06	0.0435569	5.78571	atlantic	4	4				-9.06753e+06	3.95777e+06	0.0148262	17.44	North_america	3	3.66667	33.7219
-1.54675e+07	6.95777e+06	0.00203582	0.178068	atlantic	4	2.25				-9.06753e+06	4.15777e+06	0.0135126	16.0703	North_america	16	2	36.3322
-1.52675e+07	2.75777e+06	0.00536544	24.7816	atlantic	3	2.66667				-9.06753e+06	4.35777e+06	0.00906942	14.4217	North_america	14	7.5	138.071
-1.52675e+07	6.15777e+06	0.00310776	5.72993	atlantic	2	8.5				-9.06753e+06	4.55777e+06	0.0146396	12.5411	North_america	2	4.71429	107.911
-1.52675e+07	6.95777e+06	0.000775194	0.128079	atlantic	2	2.5				-9.06753e+06	6.35777e+06	0.0155129	-7.99297	North_america	3	2	47.4953
-1.50675e+07	2.35777e+06	0.00318979	25.0758	atlantic	3	2.66667				-8.86753e+06	3.75777e+06	0.0211626	18.193	North_america	11	22.3333	16.961
-1.50675e+07	2.55777e+06	0.00666681	24.8146	atlantic	14	3.71429				-8.86753e+06	3.95777e+06	0.0146558	17.268	North_america	6	3.36364	26.1431
-1.50675e+07	6.15777e+06	0.00842694	6.16147	atlantic	18	2.88889				-8.86753e+06	4.15777e+06	0.0138873	15.9236	North_america	8	2.33333	26.1445
-1.50675e+07	6.95777e+06	0.0072081	0.0828818	atlantic	2	4				-8.86753e+06	4.35777e+06	0.00923155	14.3252	North_america	17	3.625	56.1126
-1.48675e+07	6.95777e+06	0.0039955	0.0534365	atlantic	17	3.82353				-8.86753e+06	4.55777e+06	0.0163853	12.4952	North_america	7	4.17647	92.9487
-1.46675e+07	6.15777e+06	0.00358423	6.89975	atlantic	2	2.5				-8.86753e+06	4.75777e+06	0.0097137	10.5123	North_america	3	3.14286	58.4926
-1.46675e+07	6.35777e+06	0.00423283	7.08334	atlantic	6	3.16667				-8.86753e+06	4.95777e+06	0.00444785	8.49254	North_america	4	2.33333	30.9697
-1.46675e+07	6.95777e+06	0.00504734	0.0248833	atlantic	21	3.71429				-8.86753e+06	5.15777e+06	0.00903204	6.37853	North_america	3	3.25	42.161
-1.44675e+07	-2.24223e+06	0.0183107	27.2017	atlantic	301	3.67774				-8.86753e+06	5.35777e+06	0.00419222	4.15036	North_america	16	2.66667	61.6163
-1.44675e+07	-2.04223e+06	0.00808985	27.6264	atlantic	10	4.2				-8.66753e+06	1.95777e+06	0.00712993	24.3157	South_america	12	5.625	42.9078
-1.44675e+07	-1.24223e+06	0.0033005	28.0595	atlantic	4	5.75				-8.66753e+06	3.75777e+06	0.0174559	17.9804	North_america	8	5.33333	477.038
-1.44675e+07	6.35777e+06	0.00263419	7.37496	atlantic	2	9				-8.66753e+06	3.95777e+06	0.0369753	17.0571	North_america	10	3.625	29.7006
-1.44675e+07	6.95777e+06	0.00345118	0.00954702	atlantic	22	4.45455				-8.66753e+06	4.15777e+06	0.0196973	15.7565	North_america	12	2.8	35.6924
-1.42675e+07	-1.84223e+06	0.0178832	27.8568	atlantic	8	3.25				-8.66753e+06	4.35777e+06	0.0163431	14.1226	North_america	14	2.66667	36.3337
-1.40675e+07	6.95777e+06	0.00564264	0.00394757	atlantic	3	2				-8.66753e+06	4.55777e+06	0.00170416	12.3765	North_america	6	4.28571	47.7884
-1.34675e+07	-1.24223e+06	0.00483479	27.4399	atlantic	3	2.66667				-8.66753e+06	4.75777e+06	0.0148262	10.4762	North_america	4	3.16667	43.7552
-1.30675e+07	6.15777e+06	0.00338652	8.59412	atlantic	9	4.33333				-8.66753e+06	4.95777e+06	0.0151313	8.45578	North_america	14	2.5	23.4825
-1.30675e+07	6.35777e+06	0.00311747	8.48229	atlantic	2	5				-8.66753e+06	5.15777e+06	0.00703868	6.35015	North_america	7	5	57.0422
-1.26675e+07	5.75777e+06	0.0118196	9.76253	atlantic	5	3				-8.66753e+06	5.35777e+06	0.0156442	3.97407	North_america	3	4.42857	39.7756
-1.26675e+07	5.95777e+06	0.00295313	9.25448	atlantic	6	3.5				-8.46753e+06	2.35777e+06	0.00116503	25.1067	North_america	6	3	39.3329
-1.24675e+07	5.55777e+06	0.0223335	10.6661	atlantic	4	2.75				-8.46753e+06	3.75777e+06	0.0124807	17.8981	North_america	11	5.5	28.2798
-1.24675e+07	5.75777e+06	0.0152232	9.99232	atlantic	14	2.57143				-8.46753e+06	3.95777e+06	0.0174131	16.9636	North_america	19	3.72727	41.2852
-1.22675e+07	5.55777e+06	0.0203279	10.8174	atlantic	40	4.25				-8.46753e+06	4.15777e+06	0.00824244	15.5991	North_america	26	2.42105	54.4713
-1.22675e+07	5.75777e+06	0.00298744	10.1805	atlantic	11	4.18182				-8.46753e+06	4.35777e+06	0.0130794	13.8781	North_america	18	3.03846	74.0766
-1.20675e+07	4.75777e+06	0.00274105	13.1607	atlantic	4	8.25				-8.46753e+06	4.55777e+06	0.0299599	12.1986	North_america	4	2.72222	73.7194
-1.20675e+07	4.95777e+06	0.00364057	12.594	atlantic	3	3.66667				-8.46753e+06	4.75777e+06	0.00649019	10.4522	North_america	4	2.75	37.0248
-1.20675e+07	5.15777e+06	0.0112782	12.0026	atlantic	22	3.40909				-8.46753e+06	4.95777e+06	0.0112016	8.47287	North_america	14	7	17.1571
-1.20675e+07	5.35777e+06	0.012753	11.5233	atlantic	27	3.44444				-8.46753e+06	5.15777e+06	0.0171056	6.2846	North_america	5	5.07143	35.1578
-1.20675e+07	5.55777e+06	0.00671943	10.9417	atlantic	53	4.26415				-8.46753e+06	5.35777e+06	0.00903204	3.81851	North_america	3	9.2	36.099
-1.18675e+07	4.35777e+06	0.00377568	14.3231	atlantic	6	3				-8.26753e+06	3.75777e+06	0.0110836	18.04	North_america	11	2.66667	37.6971
-1.18675e+07	4.55777e+06	0.00125604	13.4745	atlantic	16	2.625				-8.26753e+06	3.95777e+06	0.0354136	16.8053	North_america	20	3.90909	33.917
-1.18675e+07	5.15777e+06	0.00117223	11.8958	atlantic	6	16.8333				-8.26753e+06	4.15777e+06	0.00534138	15.518	North_america	21	3.1	71.4485
-1.18675e+07	5.35777e+06	0.0020856	11.4872	atlantic	46	3.5				-8.26753e+06	4.35777e+06	0.00609249	13.6927	North_america	35	4.19048	165.374
-1.18675e+07	5.55777e+06	0.0145835	10.9969	atlantic	49	3.22449				-8.26753e+06	4.55777e+06	0.0146217	11.9105	North_america	4	3.34286	110.735
-1.16675e+07	4.15777e+06	0.00203947	15.243	atlantic	29	7.75862				-8.26753e+06	4.75777e+06	0.00685072	10.3654	North_america	3	3.25	61.0552
-1.16675e+07	4.35777e+06	0.0019021	14.2868	atlantic	18	5.22222				-8.06753e+06	2.75777e+06	0.00524691	25.2197	South_america	5	5	18.6821
-1.14675e+07	3.95777e+06	0.017331	16.4353	atlantic	12	4.25				-8.06753e+06	3.75777e+06	0.0364595	18.2423	North_america	2	2.4	124.555
-1.14675e+07	4.15777e+06	0.00307758	15.4057	atlantic	57	20.1053				-8.06753e+06	3.95777e+06	0.0214724	16.7416	North_america	2	5	21.3961
-1.12675e+07	3.95777e+06	0.0175834	17.2177	atlantic	18	2.66667				-8.06753e+06	4.15777e+06	0.0116319	15.3724	North_america	16	2	45.1937
-1.06675e+07	2.75777e+06	0.015932	24.5543	atlantic	2	2				-8.06753e+06	4.35777e+06	0.00716623	13.626	North_america	15	4.125	233.048
-1.06675e+07	2.95777e+06	0.00684393	23.8413	atlantic	7	2.71429				-8.06753e+06	4.55777e+06	0.0157029	11.777	North_america	9	3.86667	277.69
-1.06675e+07	3.15777e+06	0.00306748	23.1121	atlantic	2	3				-8.06753e+06	4.75777e+06	0.0132711	10.052	North_america	4	3.11111	85.2993
-1.04675e+07	-3.24223e+06	0.00102249	22.4216	atlantic	2	2.5				-8.06753e+06	4.95777e+06	0.00824131	8.30474	North_america	5	4	24.4688
-1.04675e+07	1.35777e+06	0.000996981	27.7763	atlantic	7	3.71429				-7.86753e+06	3.15777e+06	0.00799226	23.7646	North_america	4	3.6	23.5576
-9.46753e+06	2.75777e+06	0.0256792	26.148	atlantic	6	4.33333				-7.86753e+06	3.55777e+06	0.0265721	20.3664	North_america	4	2.5	4.74537
-9.26753e+06	2.35777e+06	0.0126649	27.2871	atlantic	5	4.6				-7.86753e+06	3.75777e+06	0.00306748	18.6099	North_america	2	2	17.0042
-9.06753e+06	6.35777e+06	0.00641019	1.01504	atlantic	11	10.4545				-7.86753e+06	4.15777e+06	0.00908286	15.1228	North_america	8	3	14.5135
-8.86753e+06	-42230.1	0.0069979	23.9483	atlantic	13	3.07692				-7.86753e+06	4.35777e+06	0.00673529	13.6628	North_america	17	4	86.7104
-8.66753e+06	-242230	0.0193044	23.4223	atlantic	3	2.66667				-7.86753e+06	4.75777e+06	0.0140781	10.0011	North_america	3	3.23529	297.791
-8.66753e+06	-42230.1	0.00178041	23.9483	atlantic	7	2.85714				-7.86753e+06	4.95777e+06	0.0133127	8.09942	North_america	26	3.33333	66.852
-8.66753e+06	2.35777e+06	0.000771032	27.0621	atlantic	2	4				-7.86753e+06	5.15777e+06	0.00536659	5.88294	North_america	8	4.69231	25.5989
-8.66753e+06	2.55777e+06	0.0047783	26.7862	atlantic	13	5.30769				-7.86753e+06	5.35777e+06	0.0153374	3.42632	North_america	3	4.5	35.3825
-8.66753e+06	3.75777e+06	0.0186435	24.614	atlantic	3	4				-7.66753e+06	4.15777e+06	0.0132064	14.9064	North_america	7	2.66667	62.1259
-8.46753e+06	757770	0.00334323	27.1697	atlantic	4	2.5				-7.66753e+06	4.35777e+06	0.00240883	13.4988	North_america	10	3.14286	35.3923
-8.46753e+06	1.75777e+06	0.000763359	28.1226	atlantic	2	2				-7.66753e+06	4.55777e+06	0.00266579	11.8854	North_america	7	3.3	114.193
-8.46753e+06	1.95777e+06	0.0157282	28.2447	atlantic	10	3.4				-7.66753e+06	4.75777e+06	0.00653278	10.0024	North_america	3	3	336.996
-8.46753e+06	2.15777e+06	0.00987052	27.9369	atlantic	255	8.4				-7.66753e+06	4.95777e+06	0.00859054	7.93473	North_america	21	2.33333	148.504
-8.46753e+06	2.35777e+06	0.00888553	27.4646	atlantic	110	6.24545				-7.66753e+06	5.15777e+06	0.00750388	5.55457	North_america	11	7.33333	45.6133
-8.46753e+06	2.55777e+06	0.00697104	27.1817	atlantic	23	4.65217				-7.66753e+06	5.35777e+06	0.00509969	3.20258	North_america	4	8.45455	51.4333
-8.46753e+06	2.75777e+06	0.0272789	26.8568	atlantic	8	3				-7.46753e+06	4.35777e+06	0.00826517	13.4127	North_america	3	3.75	77.0268
-8.46753e+06	3.75777e+06	0.0141998	24.6166	atlantic	5	5.4				-7.46753e+06	4.55777e+06	0.00360051	11.6668	North_america	6	3.33333	33.9067
-8.26753e+06	157770	0.00437081	24.8218	atlantic	15	2.73333				-7.46753e+06	5.15777e+06	0.0106382	5.36101	North_america	10	3	111.829
-8.26753e+06	1.35777e+06	0.00929875	27.9249	atlantic	4	4.75				-7.26753e+06	-1.04223e+06	0.0864242	21.7094	South_america	2	11	57.8526
-8.26753e+06	1.55777e+06	0.0333475	27.9906	atlantic	3	7.66667				-7.26753e+06	157770	0.00232931	23.2469	South_america	2	11	291.381
-8.26753e+06	2.55777e+06	0.00583293	27.4923	atlantic	3	3				-7.26753e+06	4.75777e+06	0.0152872	9.45949	North_america	6	2.5	265.163
-8.26753e+06	2.75777e+06	0.00151012	27.088	atlantic	4	3.25				-7.26753e+06	5.15777e+06	0.0187413	5.22262	North_america	7	5	126.434
-8.26753e+06	3.55777e+06	0.0798565	25.0653	atlantic	2	2				-7.26753e+06	5.35777e+06	0.0055872	2.80688	North_america	2	16.5714	85.8451
-8.26753e+06	3.75777e+06	0.0192229	24.357	atlantic	2	4				-7.06753e+06	-442230	0.0293275	25.989	South_america	4	6	140.25
-8.06753e+06	1.15777e+06	0.00550794	27.9416	atlantic	2	4.5				-7.06753e+06	557770	0.0840087	23.8932	South_america	3	4.25	45.0276
-8.06753e+06	1.35777e+06	0.0351107	28.0525	atlantic	2	3				-7.06753e+06	1.35777e+06	0.0127647	25.1547	South_america	2	3.33333	441.415
-8.06753e+06	1.55777e+06	0.0118373	28.0668	atlantic	2	3				-7.06753e+06	4.95777e+06	0.00370534	7.07266	North_america	7	4	718.849
-7.86753e+06	-842230	0.00243441	21.2803	atlantic	2	5.5				-7.06753e+06	5.15777e+06	0.0101579	4.99359	North_america	23	4.85714	269.452
-7.86753e+06	-642230	0.00253093	21.4311	atlantic	2	6.5				-7.06753e+06	5.35777e+06	0.00508681	2.74466	North_america	35	11.1304	237.78
-7.86753e+06	2.75777e+06	0.00650151	27.3111	atlantic	25	3.68				-6.86753e+06	5.35777e+06	0.00852982	2.6723	North_america	13	3.8	140.113
-7.86753e+06	2.95777e+06	0.00267641	26.8144	atlantic	3	9				-6.66753e+06	-642230	0.000511247	25.8641	South_america	2	3.15385	203.704
-7.86753e+06	3.15777e+06	0.00557615	26.1242	atlantic	5	20.6				-6.66753e+06	-442230	0.0260256	26.0196	South_america	2	2.5	32.3294
-7.86753e+06	3.35777e+06	0.00546975	25.5389	atlantic	2	11				-6.66753e+06	357770	0.00039604	26.2991	South_america	2	6	47.9452
-7.86753e+06	3.55777e+06	0.00378786	24.9566	atlantic	22	2.68182				-6.46753e+06	-1.24223e+06	0.0890411	25.583	South_america	4	7.5	38.579
-7.66753e+06	-4.04223e+06	0.0247587	16.7443	atlantic	2	16				-6.46753e+06	-1.04223e+06	0.000914159	25.7263	South_america	2	4.5	34.3649
-7.66753e+06	1.15777e+06	0.00918118	27.7915	atlantic	97	4.14433				-6.46753e+06	-42230.1	0.0488786	26.14	South_america	4	19	21.8936
-7.66753e+06	3.15777e+06	0.00450391	26.0637	atlantic	4	11.25				-6.46753e+06	5.35777e+06	0.0162065	2.89122	North_america	2	8.25	38.3063
-7.66753e+06	3.35777e+06	0.0121472	25.4842	atlantic	72	4.41667				-6.26753e+06	-1.24223e+06	0.0165785	25.7269	South_america	3	4	151.007
-7.66753e+06	4.15777e+06	0.00178937	22.9847	atlantic	4	2.75				-6.26753e+06	-442230	0.00149547	26.3204	South_america	2	3.66667	66.8384
-7.46753e+06	-1.64223e+06	0.000136333	19.8465	atlantic	3	4.33333				-6.26753e+06	-42230.1	0.00800899	26.1703	South_america	4	5.5	21.9439
-7.46753e+06	-1.44223e+06	0.00191232	19.905	atlantic	6	3.66667				-6.06753e+06	-4.64223e+06	0.0178425	14.5433	South_america	2	11.5	71.3164
-7.46753e+06	1.15777e+06	0.0980325	27.6322	atlantic	2	3				-6.06753e+06	-2.24223e+06	0.0507643	22.4661	South_america	10	4	40.7627
-7.46753e+06	3.15777e+06	0.0106913	26.0081	atlantic	42	3.2381				-5.86753e+06	-4.64223e+06	0.0190622	14.9137	South_america	3	2.8	149.891
-7.46753e+06	4.55777e+06	0.00119291	17.6989	atlantic	3	3.33333				-5.86753e+06	-4.44223e+06	0.0588523	15.5014	South_america	2	3.66667	31.9173
-7.26753e+06	2.95777e+06	0.00255859	26.3671	atlantic	2	2.5				-5.86753e+06	-4.24223e+06	0.00931703	16.1059	South_america	4	2.5	23.7776
-7.26753e+06	4.15777e+06	0.0101957	22.1692	atlantic	5	2.8				-5.86753e+06	-4.04223e+06	0.0192041	16.9322	South_america	55	2.75	7.36498
-7.26753e+06	4.35777e+06	0.00486417	20.5464	atlantic	11	4				-5.86753e+06	-842230	0.0768509	26.1986	South_america	2	4.56364	15.5905
-7.26753e+06	4.55777e+06	0.0115718	18.3707	atlantic	6	5				-5.86753e+06	-442230	0.0223884	26.6186	South_america	6	2	41.8695
-7.26753e+06	4.75777e+06	0.00255624	15.2846	atlantic	4	4				-5.86753e+06	-242230	0.0492308	26.6298	South_america	3	8	27.3995
-7.06753e+06	-5.84223e+06	0.00462512	7.00269	atlantic	3	2				-5.86753e+06	357770	0.0270463	25.8111	South_america	3	4.33333	42.976
-7.06753e+06	-4.84223e+06	0.000914237	12.7514	atlantic	4	4				-5.66753e+06	-4.24223e+06	0.0112487	16.2607	South_america	13	4.33333	110.856
-7.06753e+06	-4.44223e+06	0.0104771	14.3308	atlantic	19	4.94737				-5.66753e+06	-4.04223e+06	0.0848402	17.1678	South_america	4	5.07692	7.41716
-7.06753e+06	4.55777e+06	0.00306985	18.3762	atlantic	3	2.66667				-5.66753e+06	-3.44223e+06	0.0158365	20.592	South_america	2	6	24.6295
-7.06753e+06	4.75777e+06	0.0184666	15.4412	atlantic	11	4.09091				-5.66753e+06	-2.04223e+06	0.015134	25.0281	South_america	2	5.5	13.0986
-6.86753e+06	-4.04223e+06	0.0425152	15.1464	atlantic	10	4.7				-5.66753e+06	-1.84223e+06	0.0140367	24.9092	South_america	3	4.5	90.5336
-6.86753e+06	-3.64223e+06	0.0974301	16.2526	atlantic	3	7				-5.46753e+06	-4.44223e+06	0.0219969	15.6224	South_america	4	2	110.294
-6.86753e+06	-2.44223e+06	0.121135	19.5605	atlantic	4	3.75				-5.46753e+06	-2.44223e+06	0.0517074	24.409	South_america	2	5.25	10.1557
-6.86753e+06	2.75777e+06	0.0423279	26.6711	atlantic	3	4				-5.46753e+06	-2.04223e+06	0.0501251	24.581	South_america	4	15	48.5477
-6.86753e+06	4.95777e+06	0.00289457	12.3274	atlantic	5	2.2				-5.46753e+06	-1.84223e+06	0.043477	24.6515	South_america	5	3	92.9294
-6.86753e+06	5.35777e+06	0.00068058	7.22879	atlantic	11	3.27273				-5.46753e+06	-642230	0.168714	26.1999	South_america	2	5.2	119.678
-6.66753e+06	-6.04223e+06	0.000924926	5.47465	atlantic	2	5				-5.46753e+06	-242230	0.0261024	26.1672	South_america	4	4.5	90.0078
-6.66753e+06	-2.44223e+06	0.00374081	19.6569	atlantic	4	5				-5.26753e+06	-3.44223e+06	0.0395665	19.4277	South_america	5	2.75	66.6215
-6.66753e+06	1.55777e+06	0.00501123	27.0422	atlantic	77	3.41558				-5.26753e+06	-3.24223e+06	0.0645928	20.1271	South_america	5	13.2	109.194
-6.66753e+06	4.75777e+06	0.00127812	15.5862	atlantic	3	2.66667				-5.26753e+06	-3.04223e+06	0.00185422	21.1026	South_america	7	7.4	135.125
-6.66753e+06	4.95777e+06	0.00130182	12.5894	atlantic	6	2.16667				-5.26753e+06	-2.84223e+06	0.0084093	22.1683	South_america	5	2.57143	101.051
-6.66753e+06	5.35777e+06	0.00425275	6.84308	atlantic	2	4.5				-5.26753e+06	-2.64223e+06	0.0121835	23.0935	South_america	5	3.2	86.8482
-6.66753e+06	5.55777e+06	0.000792434	5.20805	atlantic	4	3.5				-5.26753e+06	-2.24223e+06	0.0967793	24.0226	South_america	2	4.8	88.3239
-6.46753e+06	-5.24223e+06	0.000972317	10.5539	atlantic	5	2.6				-5.26753e+06	-242230	0.000438212	25.9335	South_america	3	4	97.9312
-6.46753e+06	1.35777e+06	0.00405932	26.9954	atlantic	3	4.66667				-5.26753e+06	357770	0.000374111	25.8942	South_america	3	4.33333	79.2088
-6.46753e+06	2.15777e+06	0.0076961	27.0523	atlantic	45	13.5556				-5.26753e+06	557770	0.000505051	25.8906	South_america	2	2.66667	102.386
-6.46753e+06	2.35777e+06	0.0127155	27.0152	atlantic	5	2.8				-5.06753e+06	-3.84223e+06	0.0146188	18.1961	South_america	2	4.5	87.8276
-6.46753e+06	4.75777e+06	0.00505138	15.7147	atlantic	11	2.72727				-5.06753e+06	-3.64223e+06	0.0239692	18.4488	South_america	3	5	89.8221
-6.46753e+06	4.95777e+06	0.00220256	12.8298	atlantic	9	2.44444				-5.06753e+06	-3.24223e+06	0.0392467	19.4976	South_america	4	2.66667	180.541
-6.46753e+06	5.15777e+06	0.00959417	9.10169	atlantic	5	2.8				-5.06753e+06	-3.04223e+06	0.0375467	20.2353	South_america	12	5.25	174.649
-6.46753e+06	5.55777e+06	0.00191718	5.53245	atlantic	2	3.5				-5.06753e+06	-2.84223e+06	0.0147185	21.1727	South_america	65	3	146.495
-6.26753e+06	-6.04223e+06	0.000766871	5.01472	atlantic	2	3				-5.06753e+06	-2.44223e+06	0.0599441	22.9892	South_america	5	7.43077	113.327
-6.26753e+06	-5.24223e+06	0.00177226	10.2329	atlantic	5	4				-5.06753e+06	-2.24223e+06	0.0243444	23.5029	South_america	6	2.4	102.53
-6.26753e+06	-5.04223e+06	0.00262927	11.4846	atlantic	7	2.57143				-5.06753e+06	-2.04223e+06	0.0197953	23.8436	South_america	7	3.5	123.979
-6.26753e+06	-4.84223e+06	0.000925239	12.793	atlantic	2	4				-5.06753e+06	-1.64223e+06	0.0427335	24.7974	South_america	4	7.42857	148.889
-6.26753e+06	1.35777e+06	0.00311661	27.149	atlantic	2	5.5				-5.06753e+06	-42230.1	0.0927456	25.9092	South_america	2	5.25	59.4319
-6.26753e+06	2.35777e+06	0.00829985	27.0347	atlantic	59	4.47458				-5.06753e+06	557770	0.00141414	25.8562	South_america	5	7	111.474
-6.26753e+06	4.95777e+06	0.0154033	12.8912	atlantic	10	2.9				-4.86753e+06	-3.64223e+06	0.0316691	18.1038	South_america	7	3.8	81.3529
-6.26753e+06	5.15777e+06	0.0022677	9.21927	atlantic	8	2.625				-4.86753e+06	-3.44223e+06	0.0441845	18.3935	South_america	3	15.7143	239.348
-6.26753e+06	5.35777e+06	0.00542636	6.62417	atlantic	2	2				-4.86753e+06	-3.24223e+06	0.0988984	18.947	South_america	5	5	228.014
-6.26753e+06	5.55777e+06	0.00042604	5.58478	atlantic	2	6				-4.86753e+06	-3.04223e+06	0.0109992	19.6817	South_america	8	3.2	180.204
-6.06753e+06	-5.04223e+06	0.00127812	11.151	atlantic	2	3				-4.86753e+06	-2.84223e+06	0.0161409	20.5834	South_america	50	4.75	184.197
-6.06753e+06	1.35777e+06	0.00296809	27.4205	atlantic	2	4				-4.86753e+06	-2.64223e+06	0.0214296	21.3983	South_america	18	24.2	133.983
-6.06753e+06	2.35777e+06	0.0207047	27.0083	atlantic	2	11				-4.66753e+06	-3.24223e+06	0.0526094	18.427	South_america	4	2.94444	85.0566
-6.06753e+06	4.95777e+06	0.00218355	13.096	atlantic	19	3.26316				-4.66753e+06	-3.04223e+06	0.0329704	19.3266	South_america	6	8.5	340.692
-6.06753e+06	5.15777e+06	0.0026551	9.29796	atlantic	7	3				-4.66753e+06	-2.84223e+06	0.0190132	20.2932	South_america	50	3.83333	257.306
-6.06753e+06	5.35777e+06	0.00186635	6.63711	atlantic	8	2.125				-4.66753e+06	-2.64223e+06	0.0108185	21.0485	South_america	31	5.1	128.566
-6.06753e+06	5.55777e+06	0.0156458	5.60332	atlantic	4	2.25				-4.66753e+06	-2.44223e+06	0.0273591	21.6522	South_america	9	3.70968	118.452
-5.86753e+06	-6.44223e+06	0.00224255	0.386826	atlantic	4	3				-4.66753e+06	-2.24223e+06	0.0126817	22.4403	South_america	14	3.22222	124.029
-5.86753e+06	-5.44223e+06	0.00230297	8.68477	atlantic	2	2				-4.66753e+06	-2.04223e+06	0.0199439	23.1982	South_america	9	4.28571	135.91
-5.86753e+06	-5.24223e+06	0.00351079	9.90352	atlantic	3	3.66667				-4.66753e+06	-1.84223e+06	0.0930583	23.8479	South_america	3	5	158.039
-5.86753e+06	-5.04223e+06	0.000310078	11.0722	atlantic	2	5				-4.46753e+06	-3.04223e+06	0.0040288	19.5035	South_america	5	5.33333	228.268
-5.86753e+06	-4.64223e+06	0.00391104	12.6594	atlantic	4	3				-4.46753e+06	-2.84223e+06	0.0141242	20.2988	South_america	50	4.6	308.624
-5.86753e+06	1.35777e+06	0.0137978	27.5555	atlantic	47	2.74468				-4.46753e+06	-2.64223e+06	0.00622772	20.8648	South_america	14	5.28	278.667
-5.86753e+06	1.95777e+06	0.0182574	27.1942	atlantic	10	3.5				-4.46753e+06	-2.44223e+06	0.0171163	21.2349	South_america	19	5.85714	211.512
-5.86753e+06	4.75777e+06	0.00306748	16.8296	atlantic	2	2				-4.46753e+06	-2.24223e+06	0.0262075	21.9159	South_america	7	4.73684	165.659
-5.86753e+06	4.95777e+06	0.00168688	13.3693	atlantic	5	2.4				-4.46753e+06	-2.04223e+06	0.0168528	22.6349	South_america	13	3.28571	130.116
-5.86753e+06	5.15777e+06	0.00406702	9.49638	atlantic	17	2.94118				-4.26753e+06	-2.84223e+06	0.0168703	20.3388	South_america	28	2.92308	125.207
-5.86753e+06	5.35777e+06	0.00258788	6.80772	atlantic	3	2				-4.26753e+06	-2.64223e+06	0.0170914	20.8273	South_america	10	6.17857	461.107
-5.66753e+06	-6.44223e+06	0.00306748	0.1833	atlantic	2	3				-4.26753e+06	-2.44223e+06	0.0294634	21.2826	South_america	24	3.2	204.235
-5.66753e+06	-4.24223e+06	0.0438011	15.5021	atlantic	4	3.25				-4.26753e+06	-2.24223e+06	0.0244992	21.7282	South_america	39	5.125	218.159
-5.66753e+06	1.75777e+06	0.016874	27.343	atlantic	13	2.69231				-4.26753e+06	-2.04223e+06	0.0196867	22.2949	South_america	29	3.69231	205.085
-5.66753e+06	4.95777e+06	0.00471582	13.5075	atlantic	3	3				-4.26753e+06	-1.84223e+06	0.0142611	22.7884	South_america	4	3.24138	125.943
-5.66753e+06	5.15777e+06	0.00516698	9.8381	atlantic	12	2.91667				-4.26753e+06	-1.64223e+06	0.0289431	23.4233	South_america	13	3.25	81.6154
-5.46753e+06	-6.44223e+06	0.00254568	0.0278194	atlantic	6	2.16667				-4.26753e+06	-842230	0.00926672	25.6773	South_america	13	3.69231	73.8982
-5.46753e+06	-4.64223e+06	0.0206353	14.0365	atlantic	2	3				-4.26753e+06	-642230	0.0136691	25.9255	South_america	29	4.23077	122.775
-5.46753e+06	-4.44223e+06	0.0070645	15.0985	atlantic	25	5				-4.26753e+06	-442230	0.00302925	26.0956	South_america	27	8	69.1392
-5.46753e+06	5.75777e+06	0.00158386	3.64091	atlantic	2	2				-4.06753e+06	-2.84223e+06	0.0323449	20.4908	South_america	3	4.37037	35.7353
-5.46753e+06	6.55777e+06	0.0045942	1.72197	atlantic	2	2				-4.06753e+06	-2.64223e+06	0.0198392	20.9374	South_america	10	8	365.072
-5.26753e+06	-4.24223e+06	0.0508598	17.3415	atlantic	3	5				-4.06753e+06	-2.44223e+06	0.0776065	21.4191	South_america	2	4.1	314.406
-5.26753e+06	5.15777e+06	0.014802	9.74151	atlantic	2	2				-4.06753e+06	-2.04223e+06	0.0166766	22.3538	South_america	2	5	300.479
-5.26753e+06	5.95777e+06	0.001671	3.92512	atlantic	3	2.33333				-4.06753e+06	-1.64223e+06	0.0609118	23.3276	South_america	3	4	232.359
-5.06753e+06	5.15777e+06	0.00599731	9.69005	atlantic	6	2.66667				-3.86753e+06	-2.24223e+06	0.0171931	22.0018	South_america	29	4.33333	263.393
-5.06753e+06	5.35777e+06	0.00812506	6.58599	atlantic	4	2.5				-3.86753e+06	-1.84223e+06	0.038152	22.8488	South_america	5	4.48276	121.181
-5.06753e+06	5.55777e+06	0.0112211	5.14366	atlantic	3	2				-3.86753e+06	-842230	0.00798235	25.2534	South_america	12	5	244.349
-4.66753e+06	5.35777e+06	0.00268641	8.22399	atlantic	4	2.25				-3.86753e+06	-442230	0.00215054	26.1025	South_america	3	2.91667	130.619
-4.46753e+06	-6.44223e+06	0.00405751	-0.310134	atlantic	7	2.85714				-3.66753e+06	-1.24223e+06	0.087713	24.1467	South_america	2	3.33333	152.956
-4.46753e+06	5.35777e+06	0.0261936	9.69695	atlantic	2	2				-3.66753e+06	-842230	0.0101048	24.8755	South_america	17	4.5	109.769
-4.26753e+06	-442230	0.00970203	27.3445	atlantic	6	6.16667				-3.66753e+06	-642230	0.00580686	25.0931	South_america	7	4.47059	159.669
-4.06753e+06	-5.84223e+06	0.00329007	2.60085	atlantic	2	2.5				-3.46753e+06	-1.04223e+06	0.0110471	24.485	South_america	8	4.57143	76.8638
-4.06753e+06	6.35777e+06	0.000818331	5.17611	atlantic	2	2				-3.46753e+06	-842230	0.023774	24.691	South_america	5	7.25	153.196
-3.86753e+06	-2.64223e+06	0.0283259	24.8901	atlantic	3	3.66667				-3.46753e+06	-642230	0.0467054	24.8996	South_america	2	4.2	131.023
-3.86753e+06	-2.24223e+06	0.0091444	25.8725	atlantic	4	3				-867530	957770	0.0385875	25.7643	Africa	3	5.5	70.9741
-3.86753e+06	-442230	0.00227736	27.1059	atlantic	2	4				-867530	4.55777e+06	0.00213344	14.8239	Europe	5	3	125.402
-3.86753e+06	6.55777e+06	0.0179283	5.02471	atlantic	9	2.22222				-867530	4.95777e+06	0.00335951	12.9712	Europe	2	3.4	106.886
-3.66753e+06	-5.84223e+06	0.00321872	1.98835	atlantic	3	3				-667530	3.55777e+06	0.00162602	21.7265	Africa	2	5	358.406
-3.66753e+06	-1.84223e+06	0.00670768	26.5418	atlantic	37	9.37838				-667530	4.55777e+06	0.0820552	14.3805	Europe	2	2	93.1583
-3.66753e+06	-1.64223e+06	0.0058712	26.7637	atlantic	13	5.15385				-667530	4.75777e+06	0.00281141	13.5965	Europe	3	2	141.157
-3.46753e+06	-1.04223e+06	0.00800443	27.0111	atlantic	4	6				-467530	4.55777e+06	0.00408998	14.3345	Europe	3	5.33333	264.638
-3.46753e+06	-842230	0.00157563	27.0142	atlantic	2	5				-67530.4	4.75777e+06	0.000619195	13.026	Europe	5	2.66667	216.498
-3.46753e+06	5.95777e+06	0.0109522	8.32743	atlantic	5	2.6				-67530.4	4.95777e+06	0.00153374	12.1684	Europe	2	2.8	285.548
-3.26753e+06	5.75777e+06	0.00324413	10.2665	atlantic	2	3.5				132470	4.95777e+06	0.00230061	11.8167	Europe	2	2.5	480.753
-3.26753e+06	6.55777e+06	0.0066745	5.89885	atlantic	4	2				332470	4.95777e+06	0.0020779	11.4722	Europe	3	2	579.652
-3.06753e+06	-442230	0.00389246	27.0008	atlantic	18	5.88889				532470	1.35777e+06	0.0393216	26.9848	Africa	2	3	355.592
-3.06753e+06	957770	0.00824932	26.6996	atlantic	21	3.33333				532470	5.15777e+06	0.0043991	10.1737	Europe	4	7.5	55.0354
-3.06753e+06	5.75777e+06	0.00445104	10.5152	atlantic	2	3.5				732470	757770	0.0142466	25.7976	Africa	48	3.5	727.558
-2.86753e+06	4.75777e+06	0.0197243	17.8057	atlantic	7	2.28571				732470	5.15777e+06	0.00304612	9.87374	Europe	7	5.45833	86.2355
-2.86753e+06	4.95777e+06	0.0161078	16.7765	atlantic	27	2.33333				732470	5.75777e+06	0.00870804	8.9487	Europe	4	5	911.22
-2.86753e+06	5.35777e+06	0.00219298	14.1344	atlantic	2	2				932470	4.95777e+06	0.0165744	11.088	Europe	4	2.75	103.271
-2.86753e+06	5.55777e+06	0.00201943	12.4574	atlantic	4	3				932470	5.55777e+06	0.0113159	8.35501	Europe	6	2.25	821.262
-2.86753e+06	5.75777e+06	0.000775243	10.7929	atlantic	7	3				1.13247e+06	-842230	0.0167128	24.1328	Africa	11	2.83333	165.946
-2.66753e+06	4.75777e+06	0.0106038	17.6284	atlantic	4	2.25				1.13247e+06	4.95777e+06	0.00280877	11.3914	Europe	9	2.09091	80.1376
-2.66753e+06	4.95777e+06	0.0147321	16.6221	atlantic	10	2.3				1.13247e+06	5.55777e+06	0.00651378	8.23527	Europe	11	3.77778	331.339
-2.46753e+06	4.55777e+06	0.000326413	18.4064	atlantic	2	13				1.13247e+06	5.95777e+06	0.000766871	8.14174	Europe	2	3.90909	167.507
-2.46753e+06	6.95777e+06	0.00686269	0.52137	atlantic	4	3.75				1.13247e+06	6.35777e+06	0.0302044	4.17573	Europe	2	2.5	40.8836
-2.26753e+06	6.95777e+06	0.00251654	0.676391	atlantic	8	3.625				1.33247e+06	-842230	0.105061	23.7608	Africa	2	2.5	211
-2.06753e+06	6.95777e+06	0.0048319	0.806127	atlantic	10	3.8				1.33247e+06	-642230	0.0160278	24.2056	Africa	15	2	117.907
-2.06753e+06	7.15777e+06	0.00221183	0.0322916	atlantic	2	3.5				1.33247e+06	5.35777e+06	0.00892488	8.85923	Europe	2	2.73333	144.67
-1.66753e+06	-42230.1	0.0130358	26.0801	atlantic	3	3				1.33247e+06	5.55777e+06	0.0089507	8.18805	Europe	12	3	926.312
-1.66753e+06	3.95777e+06	0.00178427	19.9481	atlantic	2	13				1.53247e+06	-642230	0.0163586	24.0997	Africa	61	5.08333	227.213
-1.66753e+06	6.95777e+06	0.0196187	1.13371	atlantic	6	3.66667				1.53247e+06	-442230	0.00352303	24.3862	Africa	15	3.14754	146.003
-1.66753e+06	7.15777e+06	0.00503353	0.162704	atlantic	2	2.5				1.53247e+06	-242230	0.00495293	24.6114	Africa	13	2.46667	142.07
-1.46753e+06	3.35777e+06	0.00128588	20.3799	atlantic	2	13.5				1.53247e+06	4.95777e+06	0.000511247	11.6413	Europe	2	2	80.2994
-1.46753e+06	5.75777e+06	0.00316164	12.4697	atlantic	2	9.5				1.53247e+06	5.15777e+06	0.00164095	10.2174	Europe	10	2.5	329.976
-1.26753e+06	-2.04223e+06	0.012271	23.2686	atlantic	3	3.33333				1.53247e+06	5.55777e+06	0.00628823	8.2931	Europe	20	3.7	374.358
-1.26753e+06	-642230	0.0172809	25.2441	atlantic	3	2.66667				1.73247e+06	-242230	0.121423	24.7927	Africa	2	5.75	176.304
-1.26753e+06	-442230	0.0309816	25.259	atlantic	3	3				1.73247e+06	557770	0.00450569	24.656	Africa	9	2.5	25.135
-1.26753e+06	5.75777e+06	0.00226889	12.4809	atlantic	2	19.5				1.73247e+06	4.95777e+06	0.00156455	11.3258	Europe	8	2.11111	84.0412
-1.26753e+06	7.15777e+06	0.0194661	0.345008	atlantic	2	2				1.73247e+06	5.15777e+06	0.00154321	10.0607	Europe	2	3.5	620.358
-1.06753e+06	5.55777e+06	0.00210314	13.2116	indopacific	5	59.4				1.73247e+06	5.55777e+06	0.00672745	8.2887	Europe	18	2	349.254
-867530	3.75777e+06	0.00442261	19.1516	indopacific	5	4.2				1.73247e+06	6.35777e+06	0.0245399	4.15324	Europe	2	5.88889	264.019
-867530	4.35777e+06	0.0091259	18.1701	indopacific	13	3.07692				1.93247e+06	-642230	0.019082	24.0963	Africa	14	2	211
-867530	4.55777e+06	0.00466805	17.5221	indopacific	55	3.61818				1.93247e+06	-242230	0.00153374	24.8927	Africa	2	2	138.236
-867530	4.75777e+06	0.00528125	16.3472	indopacific	42	4.78571				1.93247e+06	4.55777e+06	0.00729875	13.5586	Europe	5	2	31.8699
-867530	4.95777e+06	0.0170057	15.401	indopacific	18	2.72222				1.93247e+06	4.75777e+06	0.00456141	12.1948	Europe	12	6	696.692
-867530	5.55777e+06	0.00201228	13.1779	indopacific	3	34				1.93247e+06	4.95777e+06	0.0132535	11.167	Europe	3	5.41667	698.276
-867530	7.15777e+06	0.000512821	0.559545	indopacific	3	2				2.13247e+06	-242230	0.0031939	24.7757	Africa	2	3	666.975
-667530	3.95777e+06	0.00664622	18.7391	indopacific	2	4				2.13247e+06	4.35777e+06	0.000340832	15.5371	Europe	3	2.5	58.1165
-667530	4.15777e+06	0.0056265	18.5599	indopacific	4	2.75				2.13247e+06	4.55777e+06	0.00568542	13.6599	Europe	9	2.66667	577.124
-667530	4.35777e+06	0.00822304	18.2487	indopacific	41	3.7561				2.13247e+06	4.75777e+06	0.00247298	12.3449	Europe	15	6.88889	682.352
-667530	5.55777e+06	0.00535257	13.1646	indopacific	2	5				2.33247e+06	157770	0.0194179	24.4349	Africa	22	6.73333	559.579
-467530	4.15777e+06	0.00702801	18.6621	indopacific	4	4.75				2.33247e+06	357770	0.00869067	24.564	Africa	38	2.13636	63.4627
-467530	4.35777e+06	0.0297952	18.5267	indopacific	3	2.33333				2.33247e+06	4.55777e+06	0.0167689	13.6202	Europe	2	2.86842	62.6277
-467530	4.95777e+06	0.0159306	15.1175	indopacific	19	2.52632				2.33247e+06	4.75777e+06	0.00507498	12.5703	Europe	7	6	465.965
-467530	5.55777e+06	0.00127978	13.1027	indopacific	3	4.33333				2.53247e+06	4.55777e+06	0.00713243	13.5561	Europe	5	5.85714	530.135
-467530	5.75777e+06	0.0100485	11.9628	indopacific	9	2.88889				2.73247e+06	157770	0.0185998	23.067	Africa	16	10.8	416.802
-467530	5.95777e+06	0.000371048	10.8966	indopacific	6	2.66667				2.73247e+06	4.35777e+06	0.00232171	13.9449	Asia	4	3.3125	94.3624
-467530	7.15777e+06	0.00253111	0.724815	indopacific	3	3				2.73247e+06	4.55777e+06	0.0020194	13.2131	Asia	6	2.5	576.257
-267530	-3.04223e+06	0.00700658	21.172	indopacific	3	3.33333				2.93247e+06	157770	0.0185317	22.789	Africa	39	2.5	475.456
-267530	4.15777e+06	0.00773994	18.6971	indopacific	2	4.5				2.93247e+06	3.75777e+06	0.00672715	20.6359	Africa	2	3.48718	238.573
-267530	4.95777e+06	0.000408942	15.7819	indopacific	2	3.5				2.93247e+06	4.35777e+06	0.00141104	13.1502	Asia	5	8	28.7256
-267530	5.35777e+06	0.000566264	13.892	indopacific	2	4				2.93247e+06	4.55777e+06	0.00154069	12.581	Asia	14	3.2	667.335
-67530.4	-3.64223e+06	0.0294957	19.7278	indopacific	3	2.66667				3.13247e+06	4.55777e+06	0.0208804	12.0304	Asia	11	3.71429	391.906
-67530.4	4.55777e+06	0.0020593	18.744	indopacific	3	2.33333				3.33247e+06	3.75777e+06	0.00017309	19.8938	Asia	4	2.63636	211.627
-67530.4	4.95777e+06	0.00209988	16.7179	indopacific	2	2.5				3.33247e+06	3.95777e+06	0.001617	18.6185	Asia	7	7.5	204.989
-67530.4	5.15777e+06	0.000921756	15.2102	indopacific	4	2.5				3.33247e+06	4.35777e+06	0.0253169	13.3335	Asia	6	7.28571	286.987
-67530.4	5.35777e+06	0.0028398	13.942	indopacific	3	2.33333				3.33247e+06	4.55777e+06	0.0108823	11.9309	Asia	7	2.5	458.123
-67530.4	5.55777e+06	0.00193137	12.6747	indopacific	5	3.2				3.53247e+06	1.55777e+06	0.00467657	24.4263	Africa	3	2.14286	311.711
-67530.4	5.95777e+06	0.00186648	10.6184	indopacific	14	3.42857				3.53247e+06	3.95777e+06	0.00110397	19.0918	Asia	9	3.33333	228.928
-67530.4	6.15777e+06	0.00251669	10.1198	indopacific	16	3.75				3.53247e+06	4.15777e+06	0.0105257	16.8757	Asia	9	2.44444	161.245
-67530.4	6.35777e+06	0.00956269	9.35984	indopacific	7	3				3.53247e+06	4.35777e+06	0.0190613	14.2054	Asia	14	3.88889	277.176
132470	4.75777e+06	0.0308288	18.3382	indopacific	2	6.5				3.53247e+06	4.55777e+06	0.00249233	12.199	Asia	8	3.42857	310.048
132470	5.55777e+06	0.000952328	12.2327	indopacific	2	6.5				4.73247e+06	3.95777e+06	0.0164975	18.0765	Asia	2	2.875	462.172
132470	5.95777e+06	0.00152881	10.522	indopacific	6	2.33333				6.93247e+06	2.35777e+06	0.0044969	26.2621	Asia	18	2	650.078
132470	6.15777e+06	0.00070693	10.1095	indopacific	3	3.66667				7.13247e+06	2.35777e+06	0.00328223	26.3169	Asia	4	2.83333	152.437
132470	6.35777e+06	0.00770752	9.4384	indopacific	3	2.33333				7.13247e+06	2.55777e+06	0.0529809	26.3688	Asia	2	2.5	236.577
332470	4.95777e+06	0.00665637	17.9737	indopacific	12	4				7.13247e+06	2.75777e+06	0.013009	26.4157	Asia	2	2.5	146.63
332470	5.95777e+06	0.002598	10.4183	indopacific	7	2.71429				7.33247e+06	2.35777e+06	0.0133299	26.4289	Asia	22	2.5	105.097
332470	6.15777e+06	0.0339127	10.1195	indopacific	3	2.33333				7.33247e+06	2.75777e+06	0.00991544	26.2198	Asia	13	6.86364	64.1168
332470	6.35777e+06	0.00340041	9.55735	indopacific	23	4.08696				7.53247e+06	2.35777e+06	0.00825908	26.4405	Asia	26	2.15385	95.0489
532470	4.35777e+06	0.0116788	18.9053	indopacific	4	4.5				7.53247e+06	2.75777e+06	0.0213079	26.0764	Asia	25	7.03846	77.184
532470	4.75777e+06	0.001662	18.3774	indopacific	7	3.85714				7.53247e+06	2.95777e+06	0.0292013	25.8608	Asia	9	3.08	134.001
532470	5.95777e+06	0.00245967	10.3557	indopacific	5	4.2				7.53247e+06	3.55777e+06	0.00320611	17.2317	Asia	2	2.77778	58.5385
532470	6.15777e+06	0.00819194	10.1259	indopacific	12	3.66667				7.53247e+06	3.75777e+06	0.01692	11.0094	Asia	10	5	164.183
732470	-4.44223e+06	0.00704016	15.2663	indopacific	3	3				7.73247e+06	2.55777e+06	0.00436928	26.1657	Asia	2	9	1054.33
732470	4.35777e+06	0.0053681	19.1208	indopacific	2	2.5				7.73247e+06	2.75777e+06	0.0164148	25.9161	Asia	13	2.5	72.9195
732470	5.15777e+06	0.00106046	17.5022	indopacific	12	4.16667				7.73247e+06	3.35777e+06	0.0268702	19.642	Asia	10	3.07692	111.388
732470	5.95777e+06	0.0035124	10.3131	indopacific	46	6.84783				7.73247e+06	3.75777e+06	0.000508906	6.75695	Asia	2	4.2	53.9829
932470	4.35777e+06	0.00168326	19.4225	indopacific	2	4				7.93247e+06	2.15777e+06	0.00352142	26.8077	Asia	14	2.5	919.594
932470	4.95777e+06	0.00198793	18.0998	indopacific	3	3.33333				8.53247e+06	2.75777e+06	0.0107797	25.3258	Asia	8	4	200.121
932470	5.15777e+06	0.00120143	17.7023	indopacific	8	3.625				8.53247e+06	2.95777e+06	0.0123226	23.0565	Asia	3	3	11.1817
932470	6.35777e+06	0.0025065	9.49995	indopacific	3	4.33333				8.53247e+06	3.15777e+06	0.00288892	18.4188	Asia	2	2.66667	31.809
1.13247e+06	4.95777e+06	0.00882543	18.308	indopacific	11	6.18182				8.73247e+06	3.15777e+06	0.0202074	17.8548	Asia	10	2.5	71.1074
1.13247e+06	5.15777e+06	0.0072099	17.9437	indopacific	7	3.85714				8.73247e+06	3.35777e+06	0.000975504	11.9909	Asia	3	3.9	248.001
1.13247e+06	5.95777e+06	0.000172265	10.0026	indopacific	6	2.83333				8.93247e+06	2.95777e+06	0.0071553	22.5178	Asia	24	4.66667	1010.2
1.13247e+06	6.15777e+06	0.00391845	9.72601	indopacific	18	2.27778				8.93247e+06	3.15777e+06	0.00744119	18.3082	Asia	6	7.41667	466.366
1.13247e+06	6.35777e+06	0.000781303	8.90364	indopacific	11	2.63636				9.13247e+06	2.95777e+06	0.0378007	22.002	Asia	2	3.66667	373.849
1.33247e+06	-3.64223e+06	0.0013049	17.5517	indopacific	2	2.5				9.13247e+06	3.15777e+06	0.000929169	17.5744	Asia	4	2.5	379.61
1.33247e+06	4.35777e+06	0.00747008	19.9024	indopacific	69	4.07246				9.33247e+06	557770	0.0171195	25.4884	Asia	4	3.25	730.983
1.33247e+06	4.75777e+06	0.00392015	18.803	indopacific	4	5				9.33247e+06	2.55777e+06	0.0123382	23.6195	Asia	31	3.5	659.148
1.33247e+06	4.95777e+06	0.00378501	18.4753	indopacific	3	3.33333				9.33247e+06	3.55777e+06	0.000906767	5.60333	Asia	2	2.93548	300.181
1.33247e+06	5.15777e+06	0.000920245	18.0285	indopacific	2	4.5				9.53247e+06	357770	0.00515463	25.5139	Asia	2	4	1291.22
1.33247e+06	5.95777e+06	0.00344074	9.69022	indopacific	5	2.2				9.53247e+06	957770	0.00588455	26.0346	Asia	7	3	371.978
1.33247e+06	6.15777e+06	0.0250809	9.36106	indopacific	2	3				9.53247e+06	1.15777e+06	0.00190036	26.9299	Asia	3	4.14286	200.434
1.53247e+06	-3.84223e+06	0.00983887	17.4802	indopacific	2	3.5				9.53247e+06	1.35777e+06	0.027735	26.9692	Asia	2	4	357.386
1.53247e+06	-3.64223e+06	0.0029485	17.2242	indopacific	4	3.5				9.53247e+06	1.75777e+06	0.0178744	26.5978	Asia	6	2.5	282.525
1.53247e+06	4.35777e+06	0.00870339	20.0216	indopacific	18	6.88889				9.73247e+06	757770	0.00180762	25.8259	Asia	7	3.33333	387.207
1.53247e+06	4.55777e+06	0.00266932	19.484	indopacific	2	3.5				9.73247e+06	957770	0.00119804	26.6217	Asia	4	3.57143	399.716
1.53247e+06	4.75777e+06	0.000511247	19.0033	indopacific	2	5				9.73247e+06	1.15777e+06	0.0026929	26.8121	Asia	2	6.25	150.927
1.53247e+06	4.95777e+06	0.00551972	18.5666	indopacific	7	2.42857				9.73247e+06	1.55777e+06	0.0148486	26.8953	Asia	2	3	323.216
1.53247e+06	5.15777e+06	0.00165593	17.9901	indopacific	7	3.85714				9.73247e+06	1.75777e+06	0.00722052	26.63	Asia	8	6.5	141.681
1.73247e+06	-4.04223e+06	0.00323564	17.9526	indopacific	8	3.75				9.73247e+06	2.35777e+06	0.00231125	23.75	Asia	2	9.375	111.988
1.73247e+06	4.15777e+06	0.0078236	20.373	indopacific	30	4.5				9.93247e+06	-42230.1	0.0323688	25.8878	Asia	2	2	438.101
1.73247e+06	4.95777e+06	0.00839239	18.5696	indopacific	16	3.8125				9.93247e+06	357770	0.000446735	25.9871	Asia	5	4.5	59.1358
1.73247e+06	6.35777e+06	0.00178937	7.91494	indopacific	6	2				9.93247e+06	557770	0.00147303	26.3574	Asia	13	4.6	210.476
1.93247e+06	-4.24223e+06	0.00692674	18.9644	indopacific	29	3.41379				9.93247e+06	757770	0.00321007	26.5481	Asia	4	2.69231	391.276
1.93247e+06	4.55777e+06	0.00238521	19.445	indopacific	8	5.5				9.93247e+06	1.55777e+06	0.01083	26.889	Asia	4	2.25	343.48
1.93247e+06	4.75777e+06	0.00669649	19.0543	indopacific	13	4.07692				9.93247e+06	1.75777e+06	0.00772984	26.4657	Asia	5	6.25	261.173
1.93247e+06	4.95777e+06	0.000797656	18.4961	indopacific	11	3.54545				9.93247e+06	1.95777e+06	0.0184888	25.7804	Asia	3	4.2	87.6878
2.13247e+06	-4.44223e+06	0.000826446	18.675	indopacific	2	3.5				9.93247e+06	2.15777e+06	0.0576534	25.0311	Asia	3	5.66667	48.9236
2.13247e+06	-4.24223e+06	0.00820305	19.44	indopacific	9	3				9.93247e+06	2.35777e+06	0.0307912	23.7508	Asia	5	4	102.458
2.13247e+06	-4.04223e+06	0.0598852	19.4243	indopacific	4	3.5				9.93247e+06	3.55777e+06	0.00257937	9.69669	Asia	3	4.6	506.229
2.13247e+06	4.15777e+06	0.00999923	20.1826	indopacific	7	2.71429				1.01325e+07	-242230	0.0274977	25.9492	Asia	2	8.66667	1022.3
2.13247e+06	4.35777e+06	0.00385387	19.7697	indopacific	2	5				1.01325e+07	1.55777e+06	0.0233693	26.15	Asia	2	11	23.5014
2.13247e+06	4.55777e+06	0.0100945	19.2783	indopacific	16	6				1.01325e+07	1.75777e+06	0.0182882	25.9675	Asia	2	2.5	79.4849
2.13247e+06	4.75777e+06	0.00683437	18.8465	indopacific	29	5.17241				1.01325e+07	1.95777e+06	0.026451	25.544	Asia	2	6	101.682
2.33247e+06	-4.04223e+06	0.00265688	20.3627	indopacific	7	3.71429				1.01325e+07	2.15777e+06	0.0636645	24.7455	Asia	2	2.5	113.406
2.33247e+06	4.55777e+06	0.00253067	19.209	indopacific	5	5.6				1.01325e+07	3.55777e+06	0.00180153	12.1949	Asia	9	2.5	217.865
2.33247e+06	4.75777e+06	0.0117428	18.1924	indopacific	20	3.7				1.03325e+07	3.55777e+06	0.00302809	14.4271	Asia	9	10.1111	290.964
2.53247e+06	-4.04223e+06	0.0144151	20.7442	indopacific	12	4.08333				1.09325e+07	3.55777e+06	0.00400301	16.2531	Asia	7	8.22222	544.419
2.53247e+06	4.35777e+06	0.0043956	19.7943	indopacific	2	2				1.11325e+07	157770	0.00209509	26.1947	Asia	2	9.57143	221.612
2.53247e+06	4.55777e+06	0.00527567	18.8966	indopacific	2	3.5				1.11325e+07	3.55777e+06	0.00337812	16.6	Asia	15	2.5	539.021
2.53247e+06	4.75777e+06	0.00491179	17.1943	indopacific	5	2.2				1.15325e+07	1.75777e+06	0.00417203	26.2804	Asia	3	12	283.546
2.73247e+06	-4.04223e+06	0.00306748	20.9821	indopacific	2	2				1.15325e+07	1.95777e+06	0.00684095	26.0095	Asia	2	5	498.09
2.73247e+06	4.35777e+06	0.0305038	19.9939	indopacific	4	3.75				1.17325e+07	1.75777e+06	0.00926771	26.3252	Asia	12	4.5	436.236
2.73247e+06	4.55777e+06	0.0132357	18.6469	indopacific	7	3.85714				1.17325e+07	1.95777e+06	0.00501029	26.1341	Asia	7	7.25	286.915
2.73247e+06	4.75777e+06	0.00343111	16.6592	indopacific	16	2.8125				1.21325e+07	1.75777e+06	0.00197607	26.6671	Asia	4	7	449.779
2.93247e+06	-3.84223e+06	0.0301897	21.9822	indopacific	12	2.33333				1.25325e+07	-42230.1	0.00100513	26.1965	Asia	5	4.75	211
2.93247e+06	-3.64223e+06	0.0116569	22.8621	indopacific	387	7.45736				1.27325e+07	-242230	0.000877622	26.1198	Asia	8	5.6	395.058
2.93247e+06	4.35777e+06	0.00330485	20.633	indopacific	8	3.375				1.27325e+07	-42230.1	0.0025905	26.2046	Asia	2	6.75	194.956
2.93247e+06	4.75777e+06	0.000340832	16.0112	indopacific	3	2.66667				1.29325e+07	-442230	0.00165724	25.1878	Asia	11	9.5	500.233
3.13247e+06	-3.64223e+06	0.0191469	22.9644	indopacific	92	3.80435				1.29325e+07	-242230	0.00392772	25.3438	Asia	5	8.09091	394.75
3.13247e+06	-3.44223e+06	0.0237237	23.6722	indopacific	105	2.97143				1.31325e+07	-442230	0.0038547	24.6801	Asia	4	9.8	439.243
3.13247e+06	-3.24223e+06	0.000794647	24.2638	indopacific	4	2.25				1.31325e+07	-242230	0.00025641	24.53	Asia	2	6	773.64
3.33247e+06	-3.04223e+06	0.0588437	24.9635	indopacific	2	3.5				1.31325e+07	4.15777e+06	0.0305761	13.1311	Asia	2	6	351.923
3.33247e+06	-2.84223e+06	0.0234728	25.5687	indopacific	87	2.66667										11	430.913
3.33247e+06	3.75777e+06	0.0108095	22.2637	indopacific	56	2.33929
3.33247e+06	3.95777e+06	0.0112065	21.7055	indopacific	61	2.2623
3.33247e+06	4.35777e+06	0.0120806	21.6193	indopacific	8	2.625
3.33247e+06	4.95777e+06	0.00666667	14.9103	indopacific	2	2
3.53247e+06	4.15777e+06	0.00484869	21.8655	indopacific	8	3.25
3.53247e+06	4.35777e+06	0.00445359	21.8324	indopacific	24	2.75
4.53247e+06	-1.64223e+06	0.0093094	27.384	indopacific	25	3.52
4.73247e+06	-1.64223e+06	0.013052	27.1274	indopacific	61	3.19672
5.13247e+06	3.35777e+06	0.021754	26.4912	indopacific	43	3.23256
5.33247e+06	-2.64223e+06	0.00828893	25.32	indopacific	66	3.07576
5.33247e+06	-642230	0.00228063	27.9043	indopacific	3	2.33333
6.53247e+06	-5.04223e+06	0.00200104	10.6793	indopacific	9	5.88889
6.53247e+06	2.95777e+06	0.00306692	26.5254	indopacific	4	2
6.73247e+06	-5.44223e+06	0.00276827	4.80041	indopacific	2	2.5
6.73247e+06	2.55777e+06	0.0234128	27.2001	indopacific	17	5.29412
6.73247e+06	2.75777e+06	0.0798631	26.9414	indopacific	5	4
6.93247e+06	-5.84223e+06	0.00657107	1.51634	indopacific	4	4.5
6.93247e+06	-5.64223e+06	0.00104623	2.80714	indopacific	3	4.33333
6.93247e+06	1.35777e+06	0.0174005	28.5875	indopacific	10	3
6.93247e+06	2.35777e+06	0.0488766	27.5709	indopacific	33	3.42424
6.93247e+06	2.75777e+06	0.0289433	27.1007	indopacific	2	4
7.13247e+06	-5.84223e+06	0.00231741	1.41784	indopacific	10	3.2
7.13247e+06	-5.64223e+06	0.000992063	2.84802	indopacific	2	2
7.13247e+06	2.35777e+06	0.00152672	27.7126	indopacific	2	2.5
7.33247e+06	-5.84223e+06	0.00496335	1.36565	indopacific	15	3.26667
7.33247e+06	1.15777e+06	0.0127603	28.6524	indopacific	16	4.4375
7.33247e+06	1.35777e+06	0.0319631	28.631	indopacific	27	4.33333
7.53247e+06	1.15777e+06	0.0182653	28.4328	indopacific	16	2.8125
7.73247e+06	-2.44223e+06	0.00637233	24.4265	indopacific	13	4.23077
7.73247e+06	957770	0.0141614	28.4728	indopacific	33	3.54545
7.73247e+06	1.15777e+06	0.0149944	28.2837	indopacific	9	2.88889
7.93247e+06	2.15777e+06	0.0177605	28.0143	indopacific	18	2.88889
8.13247e+06	2.15777e+06	0.0227963	27.9994	indopacific	16	3.375
8.53247e+06	2.75777e+06	0.0459407	27.7059	indopacific	7	3.71429
8.93247e+06	1.35777e+06	0.00995996	28.6742	indopacific	2	10.5
8.93247e+06	1.55777e+06	0.0158136	28.5238	indopacific	34	3.79412
9.33247e+06	557770	0.0190813	29.6735	indopacific	3	2
9.53247e+06	957770	0.0741651	29.3277	indopacific	2	5
9.73247e+06	357770	0.00744333	29.71	indopacific	4	3.75
9.73247e+06	557770	0.00805181	29.5351	indopacific	6	4.5
9.73247e+06	757770	0.0112995	29.3251	indopacific	16	6.1875
9.93247e+06	157770	0.00894032	29.3518	indopacific	2	3.5
9.93247e+06	357770	0.00684256	29.205	indopacific	10	3.5
9.93247e+06	557770	0.0274324	29.0942	indopacific	12	5.16667
9.93247e+06	757770	0.0204208	29.0355	indopacific	14	4.92857
1.01325e+07	-1.24223e+06	0.00616444	27.4896	indopacific	5	5.4
1.01325e+07	157770	0.00483392	29.1246	indopacific	3	3.66667
1.03325e+07	-842230	0.0136929	28.2469	indopacific	39	3.71795
1.03325e+07	1.35777e+06	0.00733445	27.9734	indopacific	49	3.55102
1.05325e+07	-1.04223e+06	0.00718093	27.9814	indopacific	2	2.5
1.05325e+07	2.15777e+06	0.015166	26.492	indopacific	24	4.625
1.05325e+07	2.35777e+06	0.0140622	26.2773	indopacific	19	5.05263
1.05325e+07	2.55777e+06	0.0127443	26.0533	indopacific	67	3.38806
1.07325e+07	157770	0.00502412	29.2134	indopacific	5	2.8
1.07325e+07	2.15777e+06	0.0216606	26.7473	indopacific	12	2.5
1.07325e+07	2.35777e+06	0.0716754	26.3741	indopacific	4	2.25
1.07325e+07	2.55777e+06	0.0238851	26.0949	indopacific	104	3.81731
1.07325e+07	2.75777e+06	0.0104782	25.6762	indopacific	41	3.12195
1.09325e+07	-6.64223e+06	0.00153374	-0.522376	indopacific	2	2.5
1.09325e+07	-3.24223e+06	0.142871	22.1311	indopacific	2	2
1.09325e+07	357770	0.0150129	29.2128	indopacific	11	3.45455
1.09325e+07	557770	0.0173189	29.0386	indopacific	11	3.18182
1.09325e+07	1.95777e+06	0.00427379	27.3661	indopacific	6	3
1.09325e+07	2.15777e+06	0.00887257	26.976	indopacific	42	3.61905
1.09325e+07	2.35777e+06	0.0214109	26.5665	indopacific	7	2.57143
1.09325e+07	2.55777e+06	0.0197958	26.171	indopacific	53	3.77358
1.11325e+07	-3.84223e+06	0.0324262	19.4214	indopacific	9	2.88889
1.11325e+07	-2.44223e+06	0.285679	26.6309	indopacific	2	2.5
1.11325e+07	-1.04223e+06	0.011135	28.4257	indopacific	24	3.125
1.11325e+07	757770	0.0284129	28.9782	indopacific	15	3.4
1.11325e+07	957770	0.00696878	28.811	indopacific	2	2.5
1.13325e+07	-2.44223e+06	0.00709056	27.1906	indopacific	8	2.625
1.13325e+07	-1.04223e+06	0.00153374	28.5084	indopacific	2	2
1.13325e+07	557770	0.00532315	29.1046	indopacific	15	3.46667
1.13325e+07	757770	0.0151132	29.0342	indopacific	10	3.3
1.13325e+07	957770	0.0174029	28.9433	indopacific	18	3.72222
1.13325e+07	2.95777e+06	0.0309022	25.2761	indopacific	35	3.11429
1.15325e+07	557770	0.00580732	29.1474	indopacific	12	3.66667
1.15325e+07	1.35777e+06	0.11273	28.8365	indopacific	2	2.5
1.15325e+07	1.75777e+06	0.0112161	28.5172	indopacific	129	3.51163
1.15325e+07	2.75777e+06	0.0326241	26.0281	indopacific	8	4
1.17325e+07	-1.84223e+06	0.00202602	28.4462	indopacific	3	3.33333
1.17325e+07	1.35777e+06	0.0331015	28.8524	indopacific	15	4
1.17325e+07	1.75777e+06	0.0148956	28.566	indopacific	24	5.04167
1.17325e+07	1.95777e+06	0.00657801	28.2646	indopacific	2	5
1.17325e+07	2.35777e+06	0.0209698	27.4402	indopacific	3	5.66667
1.17325e+07	2.75777e+06	0.0273647	26.1075	indopacific	3	2
1.17325e+07	3.15777e+06	0.00800889	24.4401	indopacific	13	4.46154
1.19325e+07	1.35777e+06	0.00208302	28.7672	indopacific	2	4
1.21325e+07	957770	0.00700525	28.9695	indopacific	2	3.5
1.21325e+07	1.75777e+06	0.0620509	28.3611	indopacific	2	5
1.23325e+07	3.35777e+06	0.00422936	24.2078	indopacific	6	3.66667
1.25325e+07	-242230	0.0203476	28.9106	indopacific	5	2.6
1.25325e+07	-42230.1	0.0374571	29.1234	indopacific	20	3.25
1.25325e+07	3.95777e+06	0.00481785	21.0771	indopacific	8	3.875
1.25325e+07	4.95777e+06	0.00226011	11.703	indopacific	3	6.66667
1.27325e+07	357770	0.0397239	29.2414	indopacific	7	2.57143
1.27325e+07	757770	0.0239587	29.0091	indopacific	3	2.66667
1.27325e+07	3.95777e+06	0.0496209	21.5588	indopacific	2	3
1.27325e+07	4.95777e+06	0.00483344	11.5199	indopacific	17	4.82353
1.29325e+07	-242230	0.0757552	29.2986	indopacific	2	2
1.29325e+07	-42230.1	0.00454926	29.5098	indopacific	3	2
1.29325e+07	957770	0.0418208	28.9976	indopacific	20	4.85
1.29325e+07	1.15777e+06	0.00228894	28.9259	indopacific	2	2
1.29325e+07	3.95777e+06	0.00234742	21.7361	indopacific	2	2.5
1.29325e+07	4.75777e+06	8.49294e-05	13.3145	indopacific	2	15
1.31325e+07	4.15777e+06	0.0264321	20.199	indopacific	4	16.25
1.33325e+07	4.15777e+06	0.00217448	20.5443	indopacific	9	2.22222
1.33325e+07	5.35777e+06	0.0015278	7.83827	indopacific	3	3.66667
1.35325e+07	-6.64223e+06	0.00362397	-0.418644	indopacific	32	4.4375
1.35325e+07	-6.44223e+06	0.0613459	0.309925	indopacific	2	4.5
1.35325e+07	-1.64223e+06	0.00280287	27.7685	indopacific	3	2.66667
1.35325e+07	4.15777e+06	0.00200049	20.6552	indopacific	19	2.15789
1.35325e+07	4.35777e+06	0.00344741	18.3846	indopacific	4	2
1.37325e+07	-6.64223e+06	0.00359631	-0.441411	indopacific	17	4.64706
1.37325e+07	-1.64223e+06	0.0285704	27.5022	indopacific	3	13.6667
1.37325e+07	-1.24223e+06	0.00392136	27.615	indopacific	2	2
1.37325e+07	5.75777e+06	0.0131508	3.62673	indopacific	2	13
1.39325e+07	-6.84223e+06	0.00306748	-0.956711	indopacific	2	2
1.39325e+07	-6.64223e+06	0.00383347	-0.462673	indopacific	15	5.6
1.39325e+07	-4.84223e+06	0.000511247	13.5921	indopacific	2	2.5
1.39325e+07	-1.24223e+06	0.00165863	27.421	indopacific	3	2
1.41325e+07	-5.04223e+06	0.00153374	12.7465	indopacific	2	2
1.41325e+07	-4.64223e+06	0.00179663	15.2536	indopacific	2	2.5
1.41325e+07	-2.44223e+06	0.000775194	25.9226	indopacific	2	2
1.41325e+07	-2.04223e+06	0.00924618	26.564	indopacific	2	2
1.41325e+07	-1.84223e+06	0.014279	26.7489	indopacific	235	3.81702
1.43325e+07	-5.04223e+06	0.0305201	13.0678	indopacific	4	2.75
1.43325e+07	-4.64223e+06	0.024306	16.0339	indopacific	2	2.5
1.43325e+07	-2.44223e+06	0.0115388	25.8871	indopacific	4	2
1.43325e+07	-2.24223e+06	0.00317437	26.2312	indopacific	2	8
1.43325e+07	5.95777e+06	0.00288906	3.30379	indopacific	3	6.33333
1.45325e+07	-4.44223e+06	0.00354772	17.6816	indopacific	2	3
1.45325e+07	-2.84223e+06	0.00212713	25.0875	indopacific	5	18.2
1.47325e+07	-4.04223e+06	0.000764141	20.5244	indopacific	2	4
1.47325e+07	-3.44223e+06	0.00133441	23.22	indopacific	12	6
1.47325e+07	-3.24223e+06	0.0113995	23.9021	indopacific	2	3
1.47325e+07	-3.04223e+06	0.00157856	24.4161	indopacific	2	2
1.47325e+07	-442230	0.041812	29.8704	indopacific	8	5.75
1.47325e+07	5.35777e+06	0.00273983	4.98866	indopacific	4	4.25
1.51325e+07	-4.04223e+06	0.00133012	20.4499	indopacific	2	3.5
1.51325e+07	-3.64223e+06	0.00230352	22.1349	indopacific	2	2.5
1.51325e+07	5.75777e+06	0.00806193	4.14639	indopacific	3	4
1.53325e+07	-6.04223e+06	0.000508906	4.35018	indopacific	3	2.33333
1.53325e+07	-5.84223e+06	0.0089214	6.51654	indopacific	5	2.6
1.53325e+07	6.35777e+06	0.00199387	2.98253	indopacific	2	5
1.59325e+07	-7.04223e+06	0.00191718	-0.477539	indopacific	4	2
1.61325e+07	-7.24223e+06	0.00136542	-0.603105	indopacific	3	2.33333
1.61325e+07	-7.04223e+06	0.00136387	-0.501128	indopacific	7	2.42857
1.61325e+07	5.95777e+06	0.00681952	4.63494	indopacific	4	3.25
1.63325e+07	-7.04223e+06	0.00127797	-0.514794	indopacific	10	4
1.65325e+07	-6.84223e+06	0.00615844	-0.849853	indopacific	5	4.4
1.65325e+07	5.75777e+06	0.00127106	5.14568	indopacific	2	3
1.67325e+07	-7.04223e+06	0.00645471	-0.515164	indopacific	10	4.6
1.67325e+07	5.75777e+06	0.00214155	5.20676	indopacific	4	3.5
1.67325e+07	5.95777e+06	0.00661636	4.6513	indopacific	2	5.5
1.67325e+07	6.35777e+06	0.00605054	3.85641	indopacific	9	4.11111
1.67325e+07	6.95777e+06	0.00068271	0.00849585	indopacific	3	2.33333
1.69325e+07	-7.04223e+06	0.00210205	-0.502559	indopacific	9	3.66667
1.69325e+07	6.35777e+06	0.00376055	3.81577	indopacific	8	5.875
1.71325e+07	-7.04223e+06	0.00651371	-0.483529	indopacific	7	4.28571
1.71325e+07	-2.24223e+06	0.0321342	26.9322	indopacific	4	2.5
1.71325e+07	6.35777e+06	0.000999121	3.75489	indopacific	4	5.5
1.71325e+07	6.55777e+06	0.00774505	3.43559	indopacific	3	5
1.71325e+07	6.95777e+06	0.00255615	0	indopacific	6	4.33333
1.73325e+07	6.35777e+06	0.00193779	3.71374	indopacific	2	4.5
1.73325e+07	6.55777e+06	0.00478253	3.37952	indopacific	3	5

## Sheet: FigS1
Panel a						Panel b
Class of distance	I-Moran coefficient	P value	n			Class of distance	I-Moran coefficient	P value	n
384.521	0.161414	9.07e-07	2692			327.32	0.295849	6.39e-18	2592
753.563	0.175799	9.5e-08	2736			581.96	0.179081	2.62e-05	1538
1122.6	0.135996	4.35e-06	3244			836.6	0.210102	3.25e-09	2422
1491.65	0.128314	1.18e-05	3264			1091.24	0.149891	1.84e-06	2898
1860.69	0.136149	2.29e-06	3564			1345.88	0.197983	9.8e-10	2468
2229.73	0.122997	3.72e-05	3308			1600.52	0.169148	2.06e-07	2284
2598.77	0.0686653	0.0112344	3302			1855.16	0.157953	1.78e-05	1798
2967.81	0.0812861	0.00271895	3484			2109.8	0.192082	1.06e-08	2164
3336.86	0.0845641	0.00110998	3560			2364.44	0.158181	1.91e-05	1734
3705.9	0.0626348	0.0086829	3680			2619.08	0.12438	0.00038442	1802
4074.94	0.0364611	0.0912652	3314			2873.72	0.102115	0.00425304	1614
4443.98	0.0430294	0.0578049	3302			3128.36	0.00717072	0.407082	1262
4813.02	0.0858073	0.00113363	3136			3383	-0.0067268	0.528589	1184
5182.06	-0.0009748	0.484612	3846			3637.64	0.0254576	0.28511	904
5551.11	0.0332455	0.0969688	3914			3892.28	-0.109117	0.981443	924
5920.15	0.00445465	0.406324	3782			4146.92	-0.0623408	0.872205	954
6289.19	0.0403284	0.0441157	4292			4401.56	0.120273	0.00802623	960
6658.23	-0.0490389	0.97609	4552			4656.2	0.0258179	0.288176	880
7027.27	-0.0690376	0.996458	4310			4910.84	0.0219094	0.295477	1124
7396.31	-0.0617044	0.992692	4426			5165.48	0.0134599	0.354967	1210
7765.36	-0.0597164	0.995779	5408			5420.12	0.14485	0.00051908	1266
8134.4	-0.0215464	0.822935	5776			5674.76	0.0426561	0.15128	1272
8503.44	-0.0323397	0.929148	6028			5929.4	-0.0369292	0.778566	1396
8872.48	-0.0652017	0.998965	5964			6184.04	0.112478	0.00572752	1270
9241.52	-0.0181197	0.778208	5756			6438.68	0.0558041	0.0767036	1546
9610.57	-0.0128101	0.689156	5336			6693.32	0.0825244	0.0159961	1764
9979.61	-0.007189	0.599486	5758			6947.96	0.0701613	0.0276669	2030
10348.6	-0.0032377	0.523291	5316			7202.6	0.138816	5.6e-05	2138
10717.7	-0.072373	0.999508	5254			7457.24	0.0883723	0.00295637	2570
11086.7	-0.0503143	0.990187	5650			7711.87	0.0551637	0.0322704	2972
11455.8	-0.0282839	0.88978	5472			7966.51	0.0346794	0.104163	2974
11824.8	-0.03902	0.950601	5268			8221.15	0.0231053	0.197825	2900
12193.9	0.00670712	0.35636	5116			8475.79	0.00771085	0.361639	2884
12562.9	-0.0264627	0.846199	4942			8730.43	-0.0429606	0.903744	2632
12931.9	-0.0368263	0.923436	4742			8985.07	-0.0539204	0.937651	2280
13301	-0.0763823	0.998615	4426			9239.71	-0.0951541	0.9957	2114
13670	-0.0347526	0.898824	4044			9494.35	-0.106159	0.998982	2426
14039.1	-0.075478	0.997216	3826			9748.99	-0.194387	1	2042
14408.1	-0.0177246	0.711863	3214			10003.6	-0.171431	1	2284
14777.2	-0.0716727	0.994267	3464			10258.3	-0.165811	0.999997	2134
15146.2	-0.0838847	0.999022	3672			10512.9	-0.178644	1	2264
15515.2	-0.0839677	0.998565	3626			10767.6	-0.164555	0.999997	2024
15884.3	-0.0461139	0.943728	3516			11022.2	-0.0680959	0.953603	1734
16253.3	-0.0926018	0.999278	3428			11276.8	-0.108166	0.995902	1722
16622.4	-0.077148	0.995289	3324			11531.5	0.0428609	0.144225	1502
16991.4	-0.067681	0.989597	3422			11786.1	0.0475879	0.143774	1200
17360.4	-0.0569862	0.976997	3780			12040.8	-0.0186301	0.60814	1022
17729.5	-0.048538	0.9589	3734			12295.4	0.0266465	0.279377	982
18098.5	-0.0964288	0.999645	3396			12550	0.0665868	0.0916389	848
18467.6	-0.0441766	0.928598	3280			12804.7	0.0501335	0.165585	742
18836.6	-0.0223111	0.752934	3090			13059.3	0.0241125	0.313962	680
19205.7	-0.0494746	0.930353	2772			13314	0.047823	0.175419	764
19574.7	0.0337422	0.135699	2846			13568.6	0.144885	0.0043263	732
19943.7	-0.0211916	0.717844	2726			13823.2	0.0870902	0.0620929	674
20312.8	-0.002339	0.501949	2472			14077.9	0.0465791	0.178197	826
20681.8	0.00015272	0.473024	2212			14332.5	0.0173133	0.344384	948
21050.9	-0.0491053	0.905966	2178			14587.2	-0.113008	0.978277	984
21419.9	-0.0586256	0.936707	2092			14841.8	0.119675	0.00945292	1014
21788.9	-0.0083202	0.564922	2040			15096.4	-0.0295267	0.690905	1198
22158	-0.0391335	0.837709	1900			15351.1	-0.0651304	0.89154	1240
22527	-0.0080245	0.55778	1864			15605.7	-0.144156	0.997775	1192
22896.1	-0.044297	0.852247	1782			15860.3	-0.0155823	0.584844	1008
23265.1	-0.0500092	0.891999	1982			16115	-0.0793868	0.934433	1090
23634.2	-0.0102003	0.574816	1834			16369.6	-0.101366	0.977957	1148
24003.2	-0.0259404	0.710943	1556			16624.3	-0.210648	0.999991	1096
24372.2	-0.041878	0.814277	1272			16878.9	-0.21552	0.999989	972
24741.3	0.0209971	0.291144	1274			17133.5	-0.161008	0.999427	1044
25110.3	0.0649344	0.0668845	1232			17388.2	-0.153813	0.998976	1034
25479.4	-0.0498283	0.85409	1358			17642.8	-0.239971	0.999998	994
25848.4	-0.017687	0.629191	1356			17897.5	-0.226361	0.999994	1074
26217.4	0.0512734	0.10088	1338			18152.1	-0.196621	0.999922	1084
26586.5	-0.0295245	0.704861	1122			18406.7	-0.176978	0.999326	1038
26955.5	0.0565096	0.10914	1050			18661.4	-0.256189	0.999996	950
27324.6	0.0764235	0.0541297	1024			18916	-0.120715	0.984785	1042
27693.6	0.091064	0.0282138	978			19170.7	0.0085472	0.408725	824
28062.7	0.134818	0.0021704	1140			19425.3	0.0487442	0.19083	742
28431.7	0.215685	1.08e-05	960			19679.9	0.0158716	0.368849	606
28800.7	0.18333	0.00014608	962			19934.6	0.037266	0.274322	458
29169.8	0.0501158	0.154043	844			20189.2	-0.170518	0.977107	330
29538.8	0.167838	0.00244171	680			20443.9	-0.047365	0.676474	306
29907.9	0.171899	0.00272267	608			20698.5	-0.006022	0.482954	278
30276.9	-0.0772953	0.837582	468			20953.1	-0.0131472	0.519451	300
30645.9	0.0895568	0.0941796	438			21207.8	-0.121675	0.904504	298
31015	0.106321	0.061707	452			21462.4	-0.216407	0.992798	312
31384	0.0301139	0.285099	560			21717.1	-0.259642	0.998733	320
31753.1	0.0914192	0.0697267	534			21971.7	-0.233604	0.993104	272
32122.1	-0.0527264	0.735047	512			22226.3	-0.287687	0.995191	206
32491.2	0.0197145	0.342288	578			22481	-0.410805	0.99981	190
32860.2	-0.137365	0.954301	506			22735.6	-0.292015	0.981682	140
33229.2	-0.230966	0.993143	338			22990.3	-0.275456	0.935444	84
33598.3	-0.0792972	0.725743	196			23244.9	-0.471597	0.986239	52
33967.3	-0.0713021	0.703633	218			23499.5	-0.118505	0.63923	50
34336.4	-0.201297	0.927338	138			23754.2	-0.679243	0.981466	22
34705.4	0.204065	0.0593127	100			24008.8	-0.141157	0.459684	6
35074.4	-0.118267	0.761564	128			24263.5	0.0765656	0.207716	10
35443.5	-0.310253	0.982974	122			24518.1	-0.19584	0.612134	16
35812.5	-0.062056	0.596441	98			24772.7	0.300922	0.098299	18
36181.6	-0.281533	0.93022	66			25027.4	-0.131086	0.57824	28
36550.6	0.26735	0.108039	24			25282	-0.506373	0.874571	14
36919.7	-0.210633	0.604868	16			25536.7	-0.0813744	0.351185	12

## Sheet: FigS3
					Marine species					Freshwater species
Panel a					Panel b					Panel c
Cell number	Species diversity	Species type			Latidudinal band	mean species richness	standard deviation			Latidudinal band	mean species richness	standard deviation
3	17.9333	marine			-90	3.65385	0			-40	320.694	123.745
86	184.25	marine			-80	34.1571	5.87087			-30	869.167	59.9864
140	125.5	marine			-70	41.6382	6.31316			-20	1015.93	142.705
150	8.6	marine			-60	73.7454	6.05755			-10	1101.8	145.442
172	553.5	marine			-50	167.217	27.4688			10	708.55	147.542
214	135	marine			-40	509.091	58.7111			20	449.957	76.3873
217	202	marine			-30	679.579	131.872			30	259.541	24.3222
220	23.5	marine			-20	1212.94	201.649			40	260.359	23.1078
288	160.667	marine			-10	1079.14	208.082			50	223.017	21.8972
289	47	marine			10	1189.62	141.519			60	45.6667	14.6667
293	39.875	marine			20	1270.47	112.008			70	25.2407	7.62079
362	169.333	marine			30	1364.8	123.047
363	106	marine			40	407.674	46.5407
367	69.25	marine			50	276.018	21.3539
440	132.625	marine			60	156.868	11.4044
441	88.25	marine			70	78.7546	9.33917
442	48.3	marine			80	23.098	3.39672
513	125.333	marine
514	119.5	marine
515	77.875	marine
516	53.7	marine
517	8.57143	marine
588	48.625	marine
590	57	marine
591	8	marine
662	28.75	marine
664	51.3	marine
690	294.5	marine
733	297.75	marine
738	43.3	marine
791	1055.5	marine
808	178.167	marine
812	39.6	marine
863	488.5	marine
864	1103.5	marine
882	167.667	marine
886	19.4	marine
960	21.3	marine
1030	247.556	marine
1031	157.556	marine
1034	24.0667	marine
1062	764.5	marine
1063	546.5	marine
1067	139	marine
1105	138.333	marine
1108	20.8	marine
1138	700.25	marine
1256	22.7	marine
1437	669	marine
1622	149.167	marine
1768	239.833	marine
1769	166.5	marine
1841	213.25	marine
1842	291.167	marine
1915	268.25	marine
1916	63.8333	marine
1985	271.5	marine
1986	293	marine
1987	291	marine
1988	346.667	marine
1989	204.25	marine
2057	392.167	marine
2058	210.667	marine
2062	86.6667	marine
2063	66.5	marine
2130	638	marine
2203	748.75	marine
2204	189	marine
2277	244	marine
2493	484.5	marine
2494	529	marine
2495	1003.25	marine
2537	84.5	marine
2560	205	marine
3103	68.6667	marine
3145	613.5	marine
3218	487	marine
3219	629	marine
3238	271.5	marine
3297	403.5	marine
3303	968	marine
3304	1645.5	marine
3305	1063	marine
3306	366.75	marine
3307	1340	marine
3312	648.75	marine
3368	117.5	marine
3374	1180.25	marine
3380	701.5	marine
3381	1405	marine
3385	1208.5	marine
3386	309	marine
3447	811.5	marine
3448	876	marine
3449	921.5	marine
3511	273	marine
3512	197.5	marine
3529	1689	marine
3530	844.25	marine
3531	1087.25	marine
3569	173.75	marine
3605	1749.5	marine
3606	1550.75	marine
3655	453.5	marine
3656	332.25	marine
3669	904.5	marine
3679	1292.5	marine
3752	1573.25	marine
3758	1042.5	marine
3759	938.25	marine
3760	537.75	marine
3782	38.8333	marine
3787	66.25	marine
3789	92.75	marine
3834	809	marine
3835	526.5	marine
3865	202.75	marine
3867	133	marine
3873	184.5	marine
3899	1352.5	marine
3929	78.75	marine
3967	833	marine
3983	789	marine
3984	700.5	marine
4007	49	marine
4040	619.333	marine
4044	421	marine
4045	803.667	marine
4057	687	marine
4058	685.833	marine
4059	372.167	marine
4061	140.167	marine
4077	88.75	marine
4081	145.25	marine
4082	121.75	marine
4083	137	marine
4114	318.5	marine
4119	1340	marine
4132	662.5	marine
4133	161.75	marine
4134	158.333	marine
4135	218.5	marine
4156	164.75	marine
4188	877.25	marine
4193	1068.25	marine
4206	565.75	marine
4207	452.5	marine
4208	362.667	marine
4209	304.5	marine
4223	59.125	marine
4228	120.333	marine
4229	162	marine
4230	190	marine
4232	154.25	marine
4262	1139.75	marine
4265	910.75	marine
4279	123.5	marine
4280	429.5	marine
4281	616	marine
4282	270.333	marine
4297	60.5	marine
4338	324	marine
4354	228.25	marine
4355	624.5	marine
4371	78.25	marine
4380	239.25	marine
4381	439.25	marine
4436	84.5	marine
4456	689.5	marine
4503	471.25	marine
4507	220.25	marine
4577	507	marine
4578	247	marine
4579	325.75	marine
4726	419.167	marine
4741	63.375	marine
4800	437.333	marine
4892	66.8333	marine
4953	131	marine
4982	332.75	marine
5028	105	marine
5040	55.5556	marine
5060	256	marine
5061	292	marine
5139	155	marine
5173	224.75	marine
5246	156.833	marine
5250	79.125	marine
5289	100	marine
5296	92.5	marine
5320	198.833	marine
5389	458.75	marine
5390	343	marine
5392	182.667	marine
5393	233.5	marine
5394	197.167	marine
5463	408.5	marine
5464	254.5	marine
5536	455.25	marine
5548	5.4	marine
5696	20.4	marine
5697	0.714286	marine
5809	84.25	marine
5829	442.75	marine
5844	16.6	marine
5845	11.7857	marine
5900	691.5	marine
5912	264.667	marine
5947	60.25	marine
5954	73.5	marine
5955	72	marine
5986	344.167	marine
5993	13.8571	marine
6059	383	marine
6124	174.833	marine
6127	318	marine
6128	299.5	marine
6129	383	marine
6130	241.167	marine
6133	361.333	marine
6141	12.1429	marine
6200	220	marine
6201	342	marine
6207	299.25	marine
6275	155.75	marine
6281	271	marine
6282	87.8333	marine
6283	187	marine
6289	5.21429	marine
6312	7	marine
6354	142.167	marine
6383	23.5	marine
6424	180.75	marine
6429	115.25	marine
6431	142.25	marine
6432	155.333	marine
6433	147.333	marine
6499	383.75	marine
6503	52.75	marine
6505	191.5	marine
6506	146.833	marine
6507	125.667	marine
6574	188.75	marine
6579	187.5	marine
6580	152.833	marine
6581	117.667	marine
6645	183.25	marine
6647	118.25	marine
6653	194	marine
6654	177.333	marine
6675	36.5	marine
6719	190	marine
6727	198.25	marine
6796	297.5	marine
6797	186.75	marine
6803	36.3333	marine
6870	89.5	marine
6875	99.5	marine
6876	143.667	marine
6877	35.8333	marine
6901	288	marine
6941	367.25	marine
6943	219.5	marine
6944	82	marine
6945	221.75	marine
6949	146.25	marine
6974	482.25	marine
6975	470.75	marine
7015	208.75	marine
7016	193.75	marine
7017	93.5	marine
7018	248.25	marine
7019	75.75	marine
7047	493.75	marine
7088	94.75	marine
7092	226.5	marine
7099	46.8333	marine
7120	801.833	marine
7164	302	marine
7165	131.5	marine
7166	49	marine
7193	330.75	marine
7194	832	marine
7236	95.75	marine
7237	233.75	marine
7239	73	marine
7269	265	marine
7312	233.25	marine
7313	145	marine
7343	584	marine
7385	234	marine
7386	220.25	marine
7387	71	marine
7417	844.75	marine
7459	213.75	marine
7461	57	marine
7492	814.75	marine
7493	519.5	marine
7533	116.75	marine
7567	1215	marine
7568	780	marine
7569	990.25	marine
7644	463.75	marine
7679	247	marine
7681	124	marine
7684	68.25	marine
8095	1848.33	marine
8169	1023.5	marine
8342	302.5	marine
8386	1524.5	marine
8396	1842.5	marine
8818	45	marine
8858	1070.5	marine
8890	104.167	marine
8930	1329.75	marine
8931	742	marine
8962	75	marine
8963	110	marine
8998	955.25	marine
9003	1835	marine
9036	76.8333	marine
9037	106	marine
9077	931	marine
9110	76.2222	marine
9145	923.333	marine
9146	838	marine
9219	1164.5	marine
9275	98	marine
9293	2306	marine
9372	1014	marine
9446	642.5	marine
9738	2072.75	marine
9739	2273.25	marine
9882	506.75	marine
9958	1851.5	marine
10029	2354.5	marine
10030	1250.75	marine
10031	1256.5	marine
10102	605	marine
10105	1213.5	marine
10169	399.5	marine
10176	1476.83	marine
10245	615.5	marine
10256	1266.25	marine
10318	2762	marine
10334	2224	marine
10335	1191	marine
10336	1569.75	marine
10398	523.5	marine
10408	3016	marine
10409	2037.5	marine
10410	2211	marine
10438	35.6667	marine
10455	1780.5	marine
10474	1721.5	marine
10481	2521.75	marine
10482	1586.5	marine
10483	791.5	marine
10484	1976.5	marine
10526	709.25	marine
10533	1900.5	marine
10540	2849.5	marine
10549	2573.5	marine
10550	2262.25	marine
10607	2142.5	marine
10614	2893.5	marine
10622	631	marine
10624	2055.5	marine
10634	2053.5	marine
10696	2162.5	marine
10700	2341.5	marine
10702	1712	marine
10707	2737.5	marine
10758	2377.25	marine
10774	3545.25	marine
10776	1804.5	marine
10777	751.5	marine
10779	1458.75	marine
10781	2772	marine
10783	2979.5	marine
10848	873	marine
10924	944	marine
11006	1536.25	marine
11062	1304	marine
11063	2455.5	marine
11083	1575.5	marine
11088	19.25	marine
11139	985.5	marine
11141	472	marine
11157	980.75	marine
11162	59.25	marine
11210	784.667	marine
11211	1132	marine
11216	973.5	marine
11217	520.333	marine
11231	707.167	marine
11235	90	marine
11306	232.25	marine
11380	531.25	marine
11386	41.3333	marine
11400	48.6667	marine
11401	12.375	marine
11425	2386	marine
11454	851.75	marine
11455	640.25	marine
11474	45.1667	marine
11501	1391.75	marine
11536	7.66667	marine
11547	7.5	marine
11548	39.5	marine
11557	443.25	marine
11575	3254	marine
11630	244.75	marine
11632	718.75	marine
11643	712.5	marine
11645	2716.5	marine
11646	1937.5	marine
11704	330.5	marine
11706	579.5	marine
11717	2247.25	marine
11718	2774.5	marine
11759	18	marine
11781	685.25	marine
11789	1199.5	marine
11857	1048.25	marine
11862	1785.5	marine
11875	1801.25	marine
11904	82.8333	marine
12005	491	marine
12007	466	marine
12054	70.1667	marine
12069	56	marine
12070	56.1667	marine
12131	20.3333	marine
12286	19.7	marine
12359	3.65385	marine
12360	33.4	marine
12425	89.5	marine
12434	40.3	marine
12509	31.6	marine
12572	77	marine
12582	53.8	marine
12646	103.833	marine
12647	17.25	marine
12649	33.8333	marine
12652	14.5	marine
12656	46.6	marine
12723	20.1667	marine
12730	36.7	marine
12754	930.5	marine
12797	18.3333	marine
12798	14.875	marine
12800	12.2	marine
12871	23.1667	marine
12872	26	marine
2060	92.6667	freshwater
2062	76.3333	freshwater
2133	78.25	freshwater
2205	56.5	freshwater
2208	96.75	freshwater
2356	124.5	freshwater
2649	341	freshwater
2717	104	freshwater
2721	209.25	freshwater
2787	81	freshwater
2792	200	freshwater
2800	502	freshwater
2863	178	freshwater
2864	77.25	freshwater
2865	217	freshwater
2867	208	freshwater
2874	502	freshwater
2936	177.5	freshwater
2937	125	freshwater
2938	150.5	freshwater
2942	143.25	freshwater
3009	173.75	freshwater
3017	175.5	freshwater
3018	354	freshwater
3019	502	freshwater
3020	502	freshwater
3022	502	freshwater
3090	154.333	freshwater
3091	298	freshwater
3092	457.5	freshwater
3093	502	freshwater
3094	502	freshwater
3103	10.2222	freshwater
3164	435.25	freshwater
3165	507.5	freshwater
3166	502	freshwater
3167	502	freshwater
3168	502	freshwater
3169	502	freshwater
3170	502	freshwater
3171	502	freshwater
3172	324	freshwater
3229	188	freshwater
3238	240.25	freshwater
3239	463.75	freshwater
3240	532.5	freshwater
3241	502	freshwater
3242	502	freshwater
3243	502	freshwater
3244	502	freshwater
3245	521.5	freshwater
3246	316.5	freshwater
3305	28.25	freshwater
3312	180.25	freshwater
3313	250.75	freshwater
3314	547.75	freshwater
3315	502	freshwater
3316	502	freshwater
3317	515	freshwater
3318	447.75	freshwater
3319	287.25	freshwater
3320	207	freshwater
3386	149	freshwater
3387	270.25	freshwater
3388	491	freshwater
3389	502	freshwater
3390	502	freshwater
3391	515	freshwater
3460	115	freshwater
3461	163	freshwater
3462	416.75	freshwater
3463	502	freshwater
3464	502	freshwater
3465	521.5	freshwater
3466	207	freshwater
3531	46.5	freshwater
3533	126.5	freshwater
3534	132	freshwater
3536	262.75	freshwater
3537	538.5	freshwater
3539	515	freshwater
3540	287.25	freshwater
3541	207	freshwater
3542	207.667	freshwater
3610	156.25	freshwater
3611	267	freshwater
3612	436.75	freshwater
3613	510	freshwater
3614	369.75	freshwater
3615	207	freshwater
3616	207.333	freshwater
3685	149.5	freshwater
3686	126	freshwater
3689	207	freshwater
3732	2273	freshwater
3738	2476.5	freshwater
3761	145.5	freshwater
3763	212	freshwater
3764	207	freshwater
3809	2273	freshwater
3814	1288	freshwater
3818	302.5	freshwater
3836	191.5	freshwater
3837	216.5	freshwater
3838	207	freshwater
3912	207.167	freshwater
3956	2273	freshwater
3957	2273	freshwater
3961	1895.5	freshwater
4027	2273	freshwater
4028	2273	freshwater
4033	2273	freshwater
4060	49.3333	freshwater
4101	2273	freshwater
4105	2273	freshwater
4107	2273	freshwater
4158	31	freshwater
4170	2273	freshwater
4232	6	freshwater
4233	46.25	freshwater
4234	552.5	freshwater
4235	1048.5	freshwater
4251	2273	freshwater
4253	2273	freshwater
4254	2273	freshwater
4257	2345.5	freshwater
4308	318	freshwater
4309	699.25	freshwater
4312	1047	freshwater
4319	1523.75	freshwater
4320	2954	freshwater
4381	11	freshwater
4391	1047	freshwater
4393	1047	freshwater
4394	2477.25	freshwater
4400	2273	freshwater
4402	2273	freshwater
4460	797	freshwater
4461	1140	freshwater
4462	1047	freshwater
4463	1047	freshwater
4464	1047	freshwater
4466	1047	freshwater
4476	2273	freshwater
4479	1417.5	freshwater
4480	427.5	freshwater
4532	173.75	freshwater
4533	223.5	freshwater
4535	984	freshwater
4536	1047	freshwater
4537	1047	freshwater
4539	1047	freshwater
4540	1266	freshwater
4541	1047	freshwater
4543	2393	freshwater
4551	2273	freshwater
4554	364	freshwater
4607	343.5	freshwater
4608	438	freshwater
4609	1109	freshwater
4610	1067.5	freshwater
4611	1047	freshwater
4612	1047	freshwater
4683	536	freshwater
4684	891.25	freshwater
4685	1047	freshwater
4686	1047	freshwater
4687	1047	freshwater
4688	1047	freshwater
4689	1302.5	freshwater
4690	828	freshwater
4758	638	freshwater
4759	1135.5	freshwater
4760	1086.25	freshwater
4761	1164.75	freshwater
4762	1204	freshwater
4763	862.75	freshwater
4833	782	freshwater
4834	1262.25	freshwater
4835	573.5	freshwater
4836	326	freshwater
4837	317	freshwater
4838	308	freshwater
4839	308	freshwater
4843	121.75	freshwater
4844	36.5	freshwater
4845	73	freshwater
4907	222	freshwater
4908	341.75	freshwater
4909	323.25	freshwater
4911	218	freshwater
4913	341.5	freshwater
4984	112.5	freshwater
4986	40.25	freshwater
4991	263	freshwater
4993	65.25	freshwater
5063	321.167	freshwater
5065	126	freshwater
5066	28.6667	freshwater
5138	20.5	freshwater
5139	22	freshwater
5140	6	freshwater
6110	163	freshwater
6128	30.3333	freshwater
6130	18.5	freshwater
6197	6	freshwater
6202	49	freshwater
6203	50	freshwater
6276	50	freshwater
6425	59.5	freshwater
6426	61	freshwater
6500	66.75	freshwater
6574	37.75	freshwater
6630	396	freshwater
6649	71.25	freshwater
6701	354	freshwater
6723	82.5	freshwater
6726	60.3333	freshwater
6796	18	freshwater
6799	87	freshwater
6841	281.5	freshwater
6870	41.75	freshwater
6873	117	freshwater
6875	31	freshwater
6877	35	freshwater
6915	1124.5	freshwater
6916	1150.5	freshwater
6946	127.5	freshwater
6947	108.5	freshwater
6990	1122	freshwater
6991	1135.5	freshwater
6992	1122	freshwater
7018	5.75	freshwater
7019	118	freshwater
7021	109	freshwater
7066	1122	freshwater
7070	1141.25	freshwater
7092	36.5	freshwater
7093	120	freshwater
7095	121.5	freshwater
7099	30.5	freshwater
7138	1122	freshwater
7140	1122	freshwater
7164	20.6667	freshwater
7165	50.5	freshwater
7166	145.333	freshwater
7214	1122	freshwater
7237	8.5	freshwater
7238	45.75	freshwater
7239	77	freshwater
7290	1122	freshwater
7291	1122	freshwater
7312	3.25	freshwater
7313	41.5	freshwater
7386	26	freshwater
7438	1132.25	freshwater
7459	27.75	freshwater
7460	54	freshwater
7512	929	freshwater
7530	185	freshwater
7533	32	freshwater
7534	76.75	freshwater
7608	59.5	freshwater
7678	30.75	freshwater
7679	21.5	freshwater
7681	28.25	freshwater
7682	55.5	freshwater
7741	188.5	freshwater
7753	41	freshwater
7754	94	freshwater
7755	70.25	freshwater
7756	110.75	freshwater
8197	113.25	freshwater
9077	173.75	freshwater
9078	99	freshwater
9079	99	freshwater
9151	159.333	freshwater
9153	303	freshwater
9225	137.5	freshwater
9227	140	freshwater
9228	406.25	freshwater
9231	393	freshwater
9232	433.5	freshwater
9300	109.5	freshwater
9301	144	freshwater
9304	393	freshwater
9306	474	freshwater
9372	49.5	freshwater
9597	46	freshwater
9598	196.5	freshwater
9599	393	freshwater
9673	393	freshwater
9674	393	freshwater
9746	417.75	freshwater
9747	393	freshwater
9820	274.5	freshwater
9821	419.5	freshwater
9882	34.75	freshwater
9892	275.75	freshwater
9897	493	freshwater
9955	74.5	freshwater
9958	49.75	freshwater
9959	145	freshwater
9960	42.25	freshwater
9962	118	freshwater
10031	165	freshwater
10032	87.75	freshwater
10033	95.5	freshwater
10035	91.75	freshwater
10036	804	freshwater
10039	889.5	freshwater
10101	188.25	freshwater
10103	242	freshwater
10104	278	freshwater
10105	118	freshwater
10109	728.5	freshwater
10110	946	freshwater
10111	952.75	freshwater
10112	972.5	freshwater
10113	941	freshwater
10119	441	freshwater
10174	142	freshwater
10183	935.167	freshwater
10184	933	freshwater
10185	933	freshwater
10186	941.333	freshwater
10193	441	freshwater
10267	441	freshwater
10489	441	freshwater
10546	245.5	freshwater
10563	441	freshwater
10776	28	freshwater
10777	14	freshwater
11136	6.5	freshwater
11137	6.75	freshwater
11209	19	freshwater
11210	12.3333	freshwater
11283	125.75	freshwater
11284	33.5	freshwater
11306	53.5	freshwater

## Sheet: FigS4
	panel a				panel b
	Genetic diversity per cell	Region			Genetic diversity per cell	Region
	0.00819662	Atlantic			0.000613497	North america
	0.00640303	Atlantic			0.000758895	North america
	0.000749821	Atlantic			0.0148262	North america
	0.00345328	Atlantic			0.00180641	North america
	0.00967406	Atlantic			0.000766871	North america
	0.00441289	Atlantic			0.00262927	North america
	0.0138037	Atlantic			0.0118442	North america
	0.00433699	Atlantic			0.00235174	North america
	0.00403175	Atlantic			0.0148262	North america
	0.00207393	Atlantic			0.0184049	North america
	0.00487922	Atlantic			0.00408998	North america
	0.00170648	Atlantic			0.010864	North america
	0.00170303	Atlantic			0.0202897	North america
	0.0115242	Atlantic			0.0191989	North america
	0.00230415	Atlantic			0.0205231	North america
	0.003596	Atlantic			0.00707765	North america
	0.00345638	Atlantic			0.0059816	North america
	0.147929	Atlantic			0.0171422	North america
	0.00123751	Atlantic			0.00981764	North america
	0.00279111	Atlantic			0.0218945	North america
	0.00249258	Atlantic			0.00562372	North america
	0.000773432	Atlantic			0.0268736	North america
	0.00279808	Atlantic			0.00383436	North america
	0.00394892	Atlantic			0.00868042	North america
	0.000512033	Atlantic			0.0245399	North america
	0.227566	Atlantic			0.0162577	North america
	0.00219638	Atlantic			0.00448	North america
	0.0291593	Atlantic			0.0397312	North america
	0.0435569	Atlantic			0.0148262	North america
	0.00203582	Atlantic			0.0135126	North america
	0.00536544	Atlantic			0.00906942	North america
	0.00310776	Atlantic			0.0146396	North america
	0.000775194	Atlantic			0.0155129	North america
	0.00318979	Atlantic			0.0211626	North america
	0.00666681	Atlantic			0.0146558	North america
	0.00842694	Atlantic			0.0138873	North america
	0.0072081	Atlantic			0.00923155	North america
	0.0039955	Atlantic			0.0163853	North america
	0.00358423	Atlantic			0.0097137	North america
	0.00423283	Atlantic			0.00444785	North america
	0.00504734	Atlantic			0.00903204	North america
	0.0183107	Atlantic			0.00419222	North america
	0.00808985	Atlantic			0.00712993	South america
	0.0033005	Atlantic			0.0174559	North america
	0.00263419	Atlantic			0.0369753	North america
	0.00273484	Atlantic			0.0196973	North america
	0.00345118	Atlantic			0.0163431	North america
	0.0178832	Atlantic			0.00170416	North america
	0.00564264	Atlantic			0.0148262	North america
	0.00483479	Atlantic			0.0151313	North america
	0.00338652	Atlantic			0.00703868	North america
	0.00311747	Atlantic			0.0156442	North america
	0.0118196	Atlantic			0.00116503	North america
	0.00295313	Atlantic			0.0124807	North america
	0.0223335	Atlantic			0.0174131	North america
	0.0152232	Atlantic			0.00824244	North america
	0.0203279	Atlantic			0.0130794	North america
	0.00298744	Atlantic			0.0299599	North america
	0.00274105	Atlantic			0.00649019	North america
	0.00364057	Atlantic			0.0112016	North america
	0.0112782	Atlantic			0.0171056	North america
	0.012753	Atlantic			0.00903204	North america
	0.00671943	Atlantic			0.0110836	North america
	0.00377568	Atlantic			0.0354136	North america
	0.00125604	Atlantic			0.00534138	North america
	0.00139388	Atlantic			0.00609249	North america
	0.00117223	Atlantic			0.0146217	North america
	0.0020856	Atlantic			0.00685072	North america
	0.0145835	Atlantic			0.00524691	South america
	0.00203947	Atlantic			0.0364595	North america
	0.0019021	Atlantic			0.0214724	North america
	0.00224949	Atlantic			0.0116319	North america
	0.000511247	Atlantic			0.00716623	North america
	0.00210171	Atlantic			0.0157029	North america
	0.00437386	Atlantic			0.0132711	North america
	0.017331	Atlantic			0.00824131	North america
	0.00307758	Atlantic			0.00799226	North america
	0.00560999	Atlantic			0.0265721	North america
	0.0175834	Atlantic			0.00306748	North america
	0.00499223	Atlantic			0.00908286	North america
	0.00266662	Atlantic			0.00673529	North america
	0.00378763	Atlantic			0.0140781	North america
	0.00268817	Atlantic			0.0133127	North america
	0.015932	Atlantic			0.00536659	North america
	0.00684393	Atlantic			0.0153374	North america
	0.00306748	Atlantic			0.0132064	North america
	0.00102249	Atlantic			0.00240883	North america
	0.000996981	Atlantic			0.00266579	North america
	0.00511247	Atlantic			0.00653278	North america
	0.0310583	Atlantic			0.00859054	North america
	0.0256792	Atlantic			0.00750388	North america
	0.000613497	Atlantic			0.00509969	North america
	0.0190254	Atlantic			0.00826517	North america
	0.0126649	Atlantic			0.00360051	North america
	0.00127812	Atlantic			0.0106382	North america
	0.00641019	Atlantic			0.0864242	South america
	0.0069979	Atlantic			0.00232931	South america
	0.0215267	Atlantic			0.0152872	North america
	0.00204499	Atlantic			0.0187413	North america
	0.0254863	Atlantic			0.0055872	North america
	0.0146713	Atlantic			0.0293275	South america
	0.00526155	Atlantic			0.0840087	South america
	0.0193044	Atlantic			0.0127647	South america
	0.00178041	Atlantic			0.00370534	North america
	0.000771032	Atlantic			0.0101579	North america
	0.0047783	Atlantic			0.00508681	North america
	0.0186435	Atlantic			0.00852982	North america
	0.00242528	Atlantic			0.000511247	South america
	0.00334323	Atlantic			0.0260256	South america
	0.000763359	Atlantic			0.00039604	South america
	0.0157282	Atlantic			0.0890411	South america
	0.00987052	Atlantic			0.000914159	South america
	0.00888553	Atlantic			0.0488786	South america
	0.00697104	Atlantic			0.0162065	North america
	0.0272789	Atlantic			0.0165785	South america
	0.0141998	Atlantic			0.00149547	South america
	0.00578174	Atlantic			0.00800899	South america
	0.0123313	Atlantic			0.0178425	South america
	0.016888	Atlantic			0.0507643	South america
	0.00766871	Atlantic			0.0190622	South america
	0.00500506	Atlantic			0.0588523	South america
	0.000950738	Atlantic			0.00931703	South america
	0.00437081	Atlantic			0.0192041	South america
	0.00929875	Atlantic			0.0768509	South america
	0.0333475	Atlantic			0.0223884	South america
	0.0708935	Atlantic			0.0492308	South america
	0.00583293	Atlantic			0.0270463	South america
	0.00151012	Atlantic			0.0112487	South america
	0.0798565	Atlantic			0.0848402	South america
	0.0192229	Atlantic			0.0158365	South america
	0.0116571	Atlantic			0.015134	South america
	0.00550536	Atlantic			0.0140367	South america
	0.00722137	Atlantic			0.0219969	South america
	0.00550794	Atlantic			0.0517074	South america
	0.0351107	Atlantic			0.0501251	South america
	0.0118373	Atlantic			0.043477	South america
	0.0293436	Atlantic			0.168714	South america
	0.00345136	Atlantic			0.0261024	South america
	0.0358019	Atlantic			0.0395665	South america
	4.07437e-05	Atlantic			0.0645928	South america
	0.00243441	Atlantic			0.00185422	South america
	0.00253093	Atlantic			0.0084093	South america
	0.00650151	Atlantic			0.0121835	South america
	0.00267641	Atlantic			0.0967793	South america
	0.00557615	Atlantic			0.000438212	South america
	0.00546975	Atlantic			0.000374111	South america
	0.00378786	Atlantic			0.000505051	South america
	0.00535975	Atlantic			0.0146188	South america
	0.00521592	Atlantic			0.0239692	South america
	0.0075576	Atlantic			0.0392467	South america
	0.0247587	Atlantic			0.0375467	South america
	0.00918118	Atlantic			0.0147185	South america
	0.00450391	Atlantic			0.0599441	South america
	0.0121472	Atlantic			0.0243444	South america
	0.00178937	Atlantic			0.0197953	South america
	0.00490798	Atlantic			0.0427335	South america
	0.00115031	Atlantic			0.0927456	South america
	0.0117937	Atlantic			0.00141414	South america
	0.00791964	Atlantic			0.0316691	South america
	0.00580244	Atlantic			0.0441845	South america
	0.000136333	Atlantic			0.0988984	South america
	0.00191232	Atlantic			0.0109992	South america
	0.0980325	Atlantic			0.0161409	South america
	0.0106913	Atlantic			0.0214296	South america
	0.00119291	Atlantic			0.0526094	South america
	0.00255859	Atlantic			0.0329704	South america
	0.0101957	Atlantic			0.0190132	South america
	0.00486417	Atlantic			0.0108185	South america
	0.0115718	Atlantic			0.0273591	South america
	0.00255624	Atlantic			0.0126817	South america
	0.00275742	Atlantic			0.0199439	South america
	0.00462512	Atlantic			0.0930583	South america
	0.000914237	Atlantic			0.0040288	South america
	0.0104771	Atlantic			0.0141242	South america
	0.00306985	Atlantic			0.00622772	South america
	0.0184666	Atlantic			0.0171163	South america
	0.00768857	Atlantic			0.0262075	South america
	0.00578292	Atlantic			0.0168528	South america
	0.00972033	Atlantic			0.0168703	South america
	0.0425152	Atlantic			0.0170914	South america
	0.0974301	Atlantic			0.0294634	South america
	0.121135	Atlantic			0.0244992	South america
	0.0423279	Atlantic			0.0196867	South america
	0.00289457	Atlantic			0.0142611	South america
	0.00068058	Atlantic			0.0289431	South america
	0.00996933	Atlantic			0.00926672	South america
	0.000924926	Atlantic			0.0136691	South america
	0.00374081	Atlantic			0.00302925	South america
	0.00501123	Atlantic			0.0323449	South america
	0.00127812	Atlantic			0.0198392	South america
	0.00130182	Atlantic			0.0776065	South america
	0.00425275	Atlantic			0.0166766	South america
	0.000792434	Atlantic			0.0609118	South america
	0.000972317	Atlantic			0.0171931	South america
	0.00405932	Atlantic			0.038152	South america
	0.0076961	Atlantic			0.00798235	South america
	0.0127155	Atlantic			0.00215054	South america
	0.00505138	Atlantic			0.087713	South america
	0.00220256	Atlantic			0.0101048	South america
	0.00959417	Atlantic			0.00580686	South america
	0.00191718	Atlantic			0.0110471	South america
	0.000766871	Atlantic			0.023774	South america
	0.00177226	Atlantic			0.0467054	South america
	0.00262927	Atlantic			0.0385875	Africa
	0.000925239	Atlantic			0.00213344	Europe
	0.00311661	Atlantic			0.00335951	Europe
	0.00829985	Atlantic			0.00162602	Africa
	0.0154033	Atlantic			0.0820552	Europe
	0.0022677	Atlantic			0.00281141	Europe
	0.00542636	Atlantic			0.00408998	Europe
	0.00042604	Atlantic			0.000619195	Europe
	0.00127812	Atlantic			0.00153374	Europe
	0.00296809	Atlantic			0.00230061	Europe
	0.0207047	Atlantic			0.0020779	Europe
	0.00218355	Atlantic			0.0393216	Africa
	0.0026551	Atlantic			0.0043991	Europe
	0.00186635	Atlantic			0.0142466	Africa
	0.0156458	Atlantic			0.00304612	Europe
	0.00224255	Atlantic			0.00870804	Europe
	0.00230297	Atlantic			0.0165744	Europe
	0.00351079	Atlantic			0.0113159	Europe
	0.000310078	Atlantic			0.0167128	Africa
	0.00391104	Atlantic			0.00280877	Europe
	0.00158364	Atlantic			0.00651378	Europe
	0.0137978	Atlantic			0.000766871	Europe
	0.0182574	Atlantic			0.0302044	Europe
	0.00306748	Atlantic			0.105061	Africa
	0.00168688	Atlantic			0.0160278	Africa
	0.00406702	Atlantic			0.00892488	Europe
	0.00258788	Atlantic			0.0089507	Europe
	0.00306748	Atlantic			0.0163586	Africa
	0.0438011	Atlantic			0.00352303	Africa
	0.016874	Atlantic			0.00495293	Africa
	0.00471582	Atlantic			0.000511247	Europe
	0.00516698	Atlantic			0.00164095	Europe
	0.00254568	Atlantic			0.00628823	Europe
	0.0206353	Atlantic			0.121423	Africa
	0.0070645	Atlantic			0.00450569	Africa
	0.00158386	Atlantic			0.00156455	Europe
	0.0045942	Atlantic			0.00154321	Europe
	0.0508598	Atlantic			0.00672745	Europe
	0.014802	Atlantic			0.0245399	Europe
	0.001671	Atlantic			0.019082	Africa
	0.00344604	Atlantic			0.00153374	Africa
	0.00599731	Atlantic			0.00729875	Europe
	0.00812506	Atlantic			0.00456141	Europe
	0.0112211	Atlantic			0.0132535	Europe
	0.00343117	Atlantic			0.0031939	Africa
	0.00268641	Atlantic			0.000340832	Europe
	0.00405751	Atlantic			0.00568542	Europe
	0.0261936	Atlantic			0.00247298	Europe
	0.00192997	Atlantic			0.0194179	Africa
	0.00970203	Atlantic			0.00869067	Africa
	0.00329007	Atlantic			0.0167689	Europe
	0.000818331	Atlantic			0.00507498	Europe
	0.0283259	Atlantic			0.00713243	Europe
	0.0091444	Atlantic			0.0185998	Africa
	0.00227736	Atlantic			0.00232171	Asia
	0.0179283	Atlantic			0.0020194	Asia
	0.00321872	Atlantic			0.0185317	Africa
	0.00670768	Atlantic			0.00672715	Africa
	0.0058712	Atlantic			0.00141104	Asia
	0.00974536	Atlantic			0.00154069	Asia
	0.00800443	Atlantic			0.0208804	Asia
	0.00157563	Atlantic			0.00017309	Asia
	0.0109522	Atlantic			0.001617	Asia
	0.00324413	Atlantic			0.0253169	Asia
	0.0066745	Atlantic			0.0108823	Asia
	0.00389246	Atlantic			0.00467657	Africa
	0.00824932	Atlantic			0.00110397	Asia
	0.00445104	Atlantic			0.0105257	Asia
	0.0197243	Atlantic			0.0190613	Asia
	0.0161078	Atlantic			0.00249233	Asia
	0.00219298	Atlantic			0.0164975	Asia
	0.00201943	Atlantic			0.0044969	Asia
	0.000775243	Atlantic			0.00328223	Asia
	0.0106038	Atlantic			0.0529809	Asia
	0.0147321	Atlantic			0.013009	Asia
	0.000326413	Atlantic			0.0133299	Asia
	0.00686269	Atlantic			0.00991544	Asia
	0.00251654	Atlantic			0.00825908	Asia
	0.0048319	Atlantic			0.0213079	Asia
	0.00221183	Atlantic			0.0292013	Asia
	0.0130358	Atlantic			0.00320611	Asia
	0.00178427	Atlantic			0.01692	Asia
	0.0196187	Atlantic			0.00436928	Asia
	0.00503353	Atlantic			0.0164148	Asia
	0.00128588	Atlantic			0.0268702	Asia
	0.00316164	Atlantic			0.000508906	Asia
	0.012271	Atlantic			0.00352142	Asia
	0.0172809	Atlantic			0.0107797	Asia
	0.0309816	Atlantic			0.0123226	Asia
	0.00226889	Atlantic			0.00288892	Asia
	0.0194661	Atlantic			0.0202074	Asia
	0.00210314	Atlantic			0.000975504	Asia
	0.00442261	Atlantic			0.0071553	Asia
	0.0091259	Atlantic			0.00744119	Asia
	0.00466805	Atlantic			0.0378007	Asia
	0.00528125	Atlantic			0.000929169	Asia
	0.0170057	Atlantic			0.0171195	Asia
	0.00201228	Atlantic			0.0123382	Asia
	0.000512821	Atlantic			0.000906767	Asia
	0.00664622	Atlantic			0.00515463	Asia
	0.0056265	Atlantic			0.00588455	Asia
	0.00822304	Atlantic			0.00190036	Asia
	0.000511247	Atlantic			0.027735	Asia
	0.00535257	Atlantic			0.0178744	Asia
	0.000468643	Atlantic			0.00180762	Asia
	0.00702801	Atlantic			0.00119804	Asia
	0.0297952	Atlantic			0.0026929	Asia
	0.0159306	Atlantic			0.0148486	Asia
	0.00127978	Atlantic			0.00722052	Asia
	0.0100485	Atlantic			0.00231125	Asia
	0.000371048	Indopacific			0.0323688	Asia
	0.00253111	Indopacific			0.000446735	Asia
	0.00700658	Indopacific			0.00147303	Asia
	0.00773994	Indopacific			0.00321007	Asia
	0.000408942	Indopacific			0.01083	Asia
	0.000566264	Indopacific			0.00772984	Asia
	0.0294957	Indopacific			0.0184888	Asia
	0.0020593	Indopacific			0.0576534	Asia
	0.00209988	Indopacific			0.0307912	Asia
	0.000921756	Indopacific			0.00257937	Asia
	0.0028398	Indopacific			0.0274977	Asia
	0.00193137	Indopacific			0.0233693	Asia
	0.00186648	Indopacific			0.0182882	Asia
	0.00251669	Indopacific			0.026451	Asia
	0.00956269	Indopacific			0.0636645	Asia
	0.0308288	Indopacific			0.00180153	Asia
	0.00104665	Indopacific			0.00302809	Asia
	0.000952328	Indopacific			0.00400301	Asia
	0.00152881	Indopacific			0.00209509	Asia
	0.00070693	Indopacific			0.00337812	Asia
	0.00770752	Indopacific			0.00417203	Asia
	0.00665637	Indopacific			0.00684095	Asia
	0.0044755	Indopacific			0.00926771	Asia
	0.002598	Indopacific			0.00501029	Asia
	0.0339127	Indopacific			0.00197607	Asia
	0.00340041	Indopacific			0.00100513	Asia
	0.0116788	Indopacific			0.000877622	Asia
	0.001662	Indopacific			0.0025905	Asia
	0.014946	Indopacific			0.00165724	Asia
	0.000924173	Indopacific			0.00392772	Asia
	0.00245967	Indopacific			0.0038547	Asia
	0.00819194	Indopacific			0.00025641	Asia
	0.00704016	Indopacific			0.0305761	Asia
	0.00234198	Indopacific
	0.0053681	Indopacific
	0.00106046	Indopacific
	0.00270956	Indopacific
	0.00643279	Indopacific
	0.0035124	Indopacific
	0.00168326	Indopacific
	0.00198793	Indopacific
	0.00120143	Indopacific
	0.00217418	Indopacific
	0.0034884	Indopacific
	0.0025065	Indopacific
	0.00882543	Indopacific
	0.0072099	Indopacific
	0.00404194	Indopacific
	0.00389225	Indopacific
	0.00477244	Indopacific
	0.000172265	Indopacific
	0.00391845	Indopacific
	0.000781303	Indopacific
	0.0013049	Indopacific
	0.00747008	Indopacific
	0.00392015	Indopacific
	0.00378501	Indopacific
	0.000920245	Indopacific
	0.0230061	Indopacific
	0.00446577	Indopacific
	0.00668704	Indopacific
	0.00344074	Indopacific
	0.0250809	Indopacific
	0.00983887	Indopacific
	0.0029485	Indopacific
	0.0173871	Indopacific
	0.00394081	Indopacific
	0.00870339	Indopacific
	0.00266932	Indopacific
	0.000511247	Indopacific
	0.00551972	Indopacific
	0.00165593	Indopacific
	0.00399289	Indopacific
	0.00132924	Indopacific
	0.00323564	Indopacific
	0.0078236	Indopacific
	0.00839239	Indopacific
	0.00177712	Indopacific
	0.00260914	Indopacific
	0.00178937	Indopacific
	0.00692674	Indopacific
	0.00362519	Indopacific
	0.00238521	Indopacific
	0.00669649	Indopacific
	0.000797656	Indopacific
	0.000826446	Indopacific
	0.00820305	Indopacific
	0.0598852	Indopacific
	0.00999923	Indopacific
	0.00385387	Indopacific
	0.0100945	Indopacific
	0.00683437	Indopacific
	0.00265688	Indopacific
	0.00253067	Indopacific
	0.0117428	Indopacific
	0.0144151	Indopacific
	0.0043956	Indopacific
	0.00527567	Indopacific
	0.00491179	Indopacific
	0.00497119	Indopacific
	0.00306748	Indopacific
	0.00512033	Indopacific
	0.0305038	Indopacific
	0.0132357	Indopacific
	0.00343111	Indopacific
	0.0301897	Indopacific
	0.0116569	Indopacific
	0.00330485	Indopacific
	0.00875969	Indopacific
	0.000340832	Indopacific
	0.0191469	Indopacific
	0.0237237	Indopacific
	0.000794647	Indopacific
	0.00530657	Indopacific
	0.0588437	Indopacific
	0.0234728	Indopacific
	0.0108095	Indopacific
	0.0112065	Indopacific
	0.0120806	Indopacific
	0.0015785	Indopacific
	0.00666667	Indopacific
	0.00368165	Indopacific
	0.00484869	Indopacific
	0.00445359	Indopacific
	0.0203221	Indopacific
	0.0093094	Indopacific
	0.013052	Indopacific
	0.021754	Indopacific
	0.00828893	Indopacific
	0.00228063	Indopacific
	0.00200104	Indopacific
	0.00306692	Indopacific
	0.00276827	Indopacific
	0.0234128	Indopacific
	0.0798631	Indopacific
	0.00657107	Indopacific
	0.00104623	Indopacific
	0.0174005	Indopacific
	0.0488766	Indopacific
	0.0289433	Indopacific
	0.00231741	Indopacific
	0.000992063	Indopacific
	0.00152672	Indopacific
	0.0137882	Indopacific
	0.0265802	Indopacific
	0.00496335	Indopacific
	0.0127603	Indopacific
	0.0319631	Indopacific
	0.0238746	Indopacific
	0.0182653	Indopacific
	0.0109828	Indopacific
	0.0175156	Indopacific
	0.00536463	Indopacific
	0.00637233	Indopacific
	0.0141614	Indopacific
	0.0149944	Indopacific
	0.0228276	Indopacific
	0.0177605	Indopacific
	0.0227963	Indopacific
	0.0459407	Indopacific
	0.0037262	Indopacific
	0.0547962	Indopacific
	0.00995996	Indopacific
	0.0158136	Indopacific
	0.030284	Indopacific
	0.0190813	Indopacific
	0.011669	Indopacific
	0.00450019	Indopacific
	0.00316263	Indopacific
	0.0741651	Indopacific
	0.00744333	Indopacific
	0.00805181	Indopacific
	0.0112995	Indopacific
	0.00894032	Indopacific
	0.00684256	Indopacific
	0.0274324	Indopacific
	0.0204208	Indopacific
	0.00616444	Indopacific
	0.00483392	Indopacific
	0.00475427	Indopacific
	0.0136929	Indopacific
	0.00733445	Indopacific
	0.000801282	Indopacific
	0.00718093	Indopacific
	0.015166	Indopacific
	0.0140622	Indopacific
	0.0127443	Indopacific
	0.00502412	Indopacific
	0.0216606	Indopacific
	0.0716754	Indopacific
	0.0238851	Indopacific
	0.0104782	Indopacific
	0.00153374	Indopacific
	0.142871	Indopacific
	0.0150129	Indopacific
	0.0173189	Indopacific
	0.00427379	Indopacific
	0.00887257	Indopacific
	0.0214109	Indopacific
	0.0197958	Indopacific
	0.0324262	Indopacific
	0.285679	Indopacific
	0.011135	Indopacific
	0.0284129	Indopacific
	0.00696878	Indopacific
	0.0138138	Indopacific
	0.00709056	Indopacific
	0.00153374	Indopacific
	0.00532315	Indopacific
	0.0151132	Indopacific
	0.0174029	Indopacific
	0.0309022	Indopacific
	0.00580732	Indopacific
	0.11273	Indopacific
	0.0112161	Indopacific
	0.0326241	Indopacific
	0.00202602	Indopacific
	0.0331015	Indopacific
	0.0148956	Indopacific
	0.00657801	Indopacific
	0.0209698	Indopacific
	0.0273647	Indopacific
	0.00800889	Indopacific
	0.00208302	Indopacific
	0.00700525	Indopacific
	0.0620509	Indopacific
	0.00422936	Indopacific
	0.0203476	Indopacific
	0.0374571	Indopacific
	0.00481785	Indopacific
	0.00226011	Indopacific
	0.0397239	Indopacific
	0.0239587	Indopacific
	0.0496209	Indopacific
	0.00483344	Indopacific
	0.0757552	Indopacific
	0.00454926	Indopacific
	0.0418208	Indopacific
	0.00228894	Indopacific
	0.00234742	Indopacific
	8.49294e-05	Indopacific
	0.00145076	Indopacific
	0.0264321	Indopacific
	0.00217448	Indopacific
	0.0015278	Indopacific
	0.00362397	Indopacific
	0.0613459	Indopacific
	0.00280287	Indopacific
	0.00200049	Indopacific
	0.00344741	Indopacific
	0.00359631	Indopacific
	0.0285704	Indopacific
	0.00392136	Indopacific
	0.0131508	Indopacific
	0.00306748	Indopacific
	0.00383347	Indopacific
	0.000511247	Indopacific
	0.00165863	Indopacific
	0.00153374	Indopacific
	0.00179663	Indopacific
	0.000775194	Indopacific
	0.00924618	Indopacific
	0.014279	Indopacific
	0.0305201	Indopacific
	0.024306	Indopacific
	0.0115388	Indopacific
	0.00317437	Indopacific
	0.00288906	Indopacific
	0.00354772	Indopacific
	0.00212713	Indopacific
	0.000764141	Indopacific
	0.00133441	Indopacific
	0.0113995	Indopacific
	0.00157856	Indopacific
	0.041812	Indopacific
	0.00273983	Indopacific
	0.00133012	Indopacific
	0.00230352	Indopacific
	0.00806193	Indopacific
	0.000508906	Indopacific
	0.0089214	Indopacific
	0.00199387	Indopacific
	0.00191718	Indopacific
	0.00136542	Indopacific
	0.00136387	Indopacific
	0.00681952	Indopacific
	0.00127797	Indopacific
	0.00615844	Indopacific
	0.00127106	Indopacific
	0.00645471	Indopacific
	0.00214155	Indopacific
	0.00661636	Indopacific
	0.00605054	Indopacific
	0.00068271	Indopacific
	0.00210205	Indopacific
	0.00376055	Indopacific
	0.00651371	Indopacific
	0.0321342	Indopacific
	0.000999121	Indopacific
	0.00774505	Indopacific
	0.00255615	Indopacific
	0.00193779	Indopacific
	0.00478253	Indopacific
